# Supplementary material for: A multisensor high-temperature signaling framework for triggering daytime thermomorphogenesis in Arabidopsis
Source: Nat Commun. 2025 Jun 4;16:5197. doi: 10.1038/s41467-025-60498-7 (PMC12137955; doi:10.1038/s41467-025-60498-7)
Supplement: Supplementary file 3 — Supplementary Dataset 1 [file 41467_2025_60498_MOESM3_ESM.xlsx]

## Sheet: Legend
Supplementary Dataset 1
Worksheet 2	RNA-seq results. The transcript levels (FPKM) of all expressed genes in 4-d-old hmr-5 and hmr-5pifq grown under 50 μmol m−2 s−1 R light at either 21 or 27 oC with or without sucrose.
Worksheet 3	Ssucrose-induced genes. 3561 induced genes by comparing hmr-5 seedlings grown at 27 oC with sucrose (hmr-5_27S) to those without sucrose (hmr-5_27).
Worksheet 4	Sensor2-induced genes. 848 induced genes by comparing hmr-5 seedlings grown with sucrose at 27 oC (hmr-5_27S) to those at 21 oC (hmr-5_21S). These genes are also genes induced by the ELF3-dependent thermosensory mechanism.
Worksheet 5	Dual-sensor induced genes. 224 dual-sensor induced genes, which are commonly induced by sucrose and Sensor 2.
Worksheet 6	Sensor2-induced PIF-independent genes. Induced genes comparing hmr-5pifq_27S vs. hmr-5pifq_21S.
Worksheet 7	Dual-sensor-induced PIF-dependent genes. 173 thermally induced PIF-dependent genes that depends on the concerted actions of both the chloroplast-sucrose-mediated and ELF3-dependent thermosensory mechanisms.

## Sheet: RNA-seq results
Gene ID	hmr-5_21_1	hmr-5_21_2	hmr-5_21_3	hmr-5_27_1	hmr-5_27_2	hmr-5_27_3	hmr-5_21Suc_1	hmr-5_21Suc_2	hmr-5_21Suc_3	hmr-5_27Suc_1	hmr-5_27Suc_2	hmr-5_27Suc_3	hmr-5pifq_21Suc_1	hmr-5pifq_21Suc_2	hmr-5pifq_21Suc_3	hmr-5pifq_27Suc_1	hmr-5pifq_27Suc_2	hmr-5pifq_27Suc_3
AT1G01010	10.8104	5.51281	6.51202	10.1172	8.3579	8.19937	5.37871	7.52807	6.88942	8.14422	7.47549	8.32547	5.2304	5.33506	4.96423	7.23744	6.34345	7.42377
AT1G01020	13.8932	9.68917	8.63839	11.1884	10.9755	14.2458	8.64435	10.4409	13.2015	13.3127	16.1898	11.1578	10.7487	11.2135	11.265	10.0822	10.6704	11.0046
AT1G01030	1.80859	2.42229	2.12637	2.97563	1.28583	1.46581	4.03403	2.68589	2.34779	3.28901	2.86204	5.40727	4.5586	3.70491	3.9141	10.6679	8.52796	9.6509
AT1G01040	33.0889	24.1394	37.2115	59.6912	36.8298	32.8891	45.0467	29.734	27.9811	40.6428	28.1505	37.5075	27.3516	43.4215	31.6947	34.2628	32.0954	35.5904
AT1G01050	34.1576	38.0467	40.7333	28.5661	26.7269	30.782	38.9956	40.0614	43.4149	36.2574	37.2493	39.4816	39.156	41.3962	40.6685	34.723	33.8598	42.8832
AT1G01060	22.5251	21.8842	26.5797	18.0323	12.9501	13.2381	36.4984	70.779	46.8404	10.4935	9.22689	25.2339	51.6322	52.8567	53.3177	119.773	97.4623	106.771
AT1G01070	1.60306	2.38053	2.85731	3.92784	2.80127	3.98517	4.89846	3.89644	4.92652	5.09014	6.40756	4.80646	3.40696	4.44589	5.34609	2.71927	2.52058	2.57649
AT1G01080	10.7282	11.0256	12.4924	9.58154	9.5978	9.06969	20.6504	23.5678	26.1721	16.5234	19.5644	20.3845	37.3805	31.5164	35.9906	28.4477	26.7181	35.0227
AT1G01090	197.177	231.245	229.05	131.821	129.869	133.297	209.193	219.827	216.767	130.856	151.304	134.152	175.29	206.437	194.75	149.476	145.773	144.72
AT1G01100	73.0011	69.8706	76.483	70.463	79.5378	77.4589	111.992	132.592	110.962	89.7431	100.3	107.802	132.151	128.042	138.903	123.036	110.821	107.863
AT1G01110	2.01411	1.79584	2.45862	1.84489	1.65321	1.87807	5.37871	6.16621	4.84954	4.62028	5.33963	5.02103	4.07875	3.9025	4.29597	4.35083	3.44479	3.9739
AT1G01120	351.277	50.9517	96.0855	33.5651	30.6762	22.3078	249.341	309.105	245.979	194.678	229.263	248.992	135.319	154.964	141.862	131.905	137.876	111.269
AT1G01130	0.534355	0.250582	0.332246	0.773665	0.137768	0.274839	0.864435	0.945737	0.654303	0.783098	1.11064	0.643722	0.767765	0.592785	0.954659	0.962203	1.55436	0.829716
AT1G01140	80.0299	52.0375	63.9241	108.908	74.0271	65.2743	48.7925	43.9579	40.7207	81.2856	101.368	59.9949	44.2904	38.284	42.3391	49.4907	57.1331	48.2982
AT1G01160	18.3736	17.7913	15.9478	20.6509	19.7926	25.4684	16.3282	14.7913	18.0511	19.969	15.549	18.8396	15.9791	13.9304	17.4225	16.734	16.1737	19.4328
AT1G01170	33.9932	46.1071	36.0819	46.0628	46.2899	61.9762	29.4868	29.4313	37.8341	28.1132	29.9447	28.71	46.6417	32.8008	42.1482	38.9065	37.1785	43.1452
AT1G01180	R	34.2045	25.5829	27.7329	33.6612	32.8891	24.3963	25.2323	24.0168	19.969	22.2983	17.0372	17.2267	18.8209	16.802	19.2022	16.9719	15.3716
AT1G01190	0.205521	0.584691	0.332246	0.178538	0.229613	0.229033	0.0960483	0.71876	0.384884	1.95775	2.30672	2.23157	1.00769	1.18557	0.763727	2.71927	3.4868	3.31886
AT1G01200	0.698772	0.709983	0.465144	0.297563	0.73476	0.0458065	4.41822	5.06915	3.46396	3.05408	3.71638	2.70363	1.2956	2.22294	1.52745	1.17138	0.462106	0.786046
AT1G01210	7.02882	6.47337	8.3726	11.1289	10.6081	10.3981	8.3562	8.96559	8.77536	9.24056	8.97058	8.28256	8.25347	6.07605	10.1671	9.58019	10.1243	10.2623
AT1G01220	14.6331	10.4827	17.4097	13.1523	10.1489	11.36	28.9105	24.854	20.9377	22.1617	20.8459	27.0792	20.5857	27.5151	25.1075	18.2819	16.0477	17.424
AT1G01225	0.493251	0.709983	0.531593	0.416589	0.596993	0.229033	1.92097	2.26977	1.57802	1.95775	1.83683	1.84534	3.31098	2.07475	2.14798	1.38055	1.51235	2.09612
AT1G01230	27.8276	24.2647	23.1243	17.8538	22.4561	23.9568	25.2607	25.7997	26.403	21.6918	26.0147	25.2339	21.6414	21.6861	22.2436	18.993	15.9217	18.2101
AT1G01240	14.4687	10.2321	12.8911	14.1045	10.6081	12.3678	10.4693	9.53303	9.04478	9.5538	9.05602	14.4194	7.38973	6.17484	7.68501	10.5006	7.3937	7.90413
AT1G01250	1.89079	1.16938	1.26253	1.19025	0.780683	1.60323	0.672338	1.62667	1.57802	0.939718	0.897058	2.10283	0.767765	1.87715	1.00239	1.08771	0.924212	0.873385
AT1G01260	14.0576	9.93976	14.9511	14.8187	11.0673	11.8639	19.1136	19.6335	17.1273	21.6135	19.1372	24.3327	17.7546	20.0065	17.518	18.2819	16.2997	17.0747
AT1G01290	5.96011	4.92811	6.84427	4.58247	5.78624	5.86324	4.03403	6.88497	6.9664	8.37915	8.11624	7.38135	7.34175	4.79168	6.34848	7.57212	5.75532	7.81679
AT1G01300	54.2576	45.8148	45.5841	19.7582	16.1647	13.0091	97.393	88.1049	91.8718	77.84	79.7955	81.4094	52.5919	84.2743	64.9168	43.0899	44.5302	43.7129
AT1G01310	0.0411042	0.0835274	0	0.238051	0.36738	0.366452	0	0.151318	0.0384884	0	0	0.0858296	0.431868	0.0987975	0.238665	0.0418349	0	0.131008
AT1G01320	399.327	335.738	540.763	507.464	296.338	342.77	424.053	402.317	369.527	397.579	328.281	531.199	655.191	600.985	670.362	607.526	574.44	593.989
AT1G01340	7.56318	3.88402	4.91724	7.61762	3.94934	2.06129	2.30516	2.34543	2.27082	3.75887	2.05042	1.97408	3.45494	4.69288	3.48451	2.09175	1.93244	1.26641
AT1G01350	6.45336	4.76106	8.1068	5.71321	2.93904	5.68001	5.28266	7.07411	7.12036	4.7769	6.79201	9.48417	7.38973	4.19889	7.63727	11.3373	9.07408	10.6553
AT1G01355	0.246625	0.292346	0.199348	0	0.091845	0.229033	0	0.0378295	0.192442	0.15662	0.128151	0.214574	0.191941	0.0493987	0.0954659	0	0	0
AT1G01360	16.0717	17.499	15.2169	17.9728	20.4355	21.1168	10.8535	10.214	11.7005	12.4513	14.7801	12.6599	7.8216	6.86643	7.78047	10.5006	10.0403	12.0527
AT1G01370	0.616563	0.542928	0.996738	0.416589	0.73476	0.503872	2.20911	2.15628	2.69419	2.58422	2.13585	2.10283	2.49524	2.42054	2.52985	1.71523	1.38632	1.79044
AT1G01380	0.246625	0.250582	0.465144	0	0.091845	0.0458065	1.24863	1.6645	1.96291	0.939718	0.72619	0.944126	1.39157	0.740981	1.33652	0.836698	0.630144	1.1354
AT1G01390	2.01411	2.21347	2.45862	3.39222	5.0974	5.35936	5.66685	3.78295	4.3107	6.89126	7.68907	7.38135	3.35897	1.82775	3.34131	1.00404	1.59637	2.09612
AT1G01420	10.9748	7.26688	8.3726	6.24883	4.27079	4.53485	5.09056	7.1876	5.92721	3.75887	4.82703	5.87933	8.25347	7.40981	8.21007	5.56404	5.08317	5.63333
AT1G01430	102.596	82.1909	89.8393	84.4485	72.9709	76.6343	111.8	118.293	120.276	102.351	121.274	132.95	100.913	116.334	110.502	132.198	124.138	127.34
AT1G01440	32.6779	31.9074	40.8662	36.1242	32.605	34.6755	31.0236	29.8096	29.9825	28.818	29.6029	37.6363	32.1501	28.2561	30.3104	35.8107	31.2132	36.7695
AT1G01448	22.2374	25.2253	26.8455	24.6978	19.7926	20.2923	17.6729	15.2831	14.5871	17.6197	16.4034	19.3546	9.98094	14.0786	12.9834	18.3655	13.5691	14.9786
AT1G01450	0.575459	0.709983	0.199348	1.36879	0.91845	1.87807	0.384193	0.189147	0.307907	0.15662	0.170868	0.429148	0.959706	0.543386	0.81146	0.125505	0.0420096	0.305685
AT1G01453	0.0411042	0.292346	0	0	0	0.13742	0.288145	0.945737	1.07768	1.17465	0.897058	0.214574	0.431868	0.592785	0.954659	0.376514	0.378087	0.5677
AT1G01470	203.63	40.0096	38.8728	62.6073	52.4435	55.884	27.3738	32.6468	32.7921	41.8174	52.0721	38.6233	24.2806	21.6367	20.8593	18.3655	17.1819	19.6512
AT1G01480	5.8368	2.21347	2.79087	0.654639	1.05622	0.549678	1.24863	1.51318	1.11616	1.72282	1.87955	1.37327	1.00769	1.13617	0.906926	0.878533	0.588135	1.00439
AT1G01490	51.4214	51.077	36.7464	31.4822	30.6762	46.2188	23.916	29.8096	35.5633	25.2158	35.327	34.5035	35.4611	20.2041	28.9262	40.2452	38.4388	45.416
AT1G01500	10.9748	12.4038	9.03709	9.04592	9.1845	8.93227	9.50878	9.45737	11.4311	8.45746	9.69677	11.7587	6.47801	9.28696	7.11221	7.9068	7.30968	6.11369
AT1G01510	26.3067	24.6823	29.6363	29.2207	20.7111	28.6291	40.8205	42.7473	39.9895	34.378	35.5833	45.4468	45.1542	50.3867	43.3415	48.4448	45.8325	48.6475
AT1G01520	2.54846	2.297	5.24949	2.32099	1.56137	2.51936	1.34468	2.87504	3.46396	1.64451	2.22129	2.6178	2.9271	3.26032	2.33891	5.98239	5.41924	5.02196
AT1G01540	100.664	92.423	90.1051	76.6523	78.252	85.0627	90.5736	108.23	102.071	73.9245	90.0049	85.1001	90.1644	90.8443	94.9409	93.9612	94.3956	97.1204
AT1G01550	214.77	211.742	159.677	173.36	174	173.79	149.931	156.236	161.69	161.005	183.427	152.562	111.326	123.151	118.473	112.243	103.26	116.684
AT1G01560	1.43865	0.501164	0.332246	1.36879	1.14806	0.824518	0.0960483	0.302636	0.115465	3.52394	3.20378	0.514978	0	0.493987	0.286398	0.125505	0.546125	0.262015
AT1G01570	3.37055	2.25524	2.25927	2.32099	1.79098	2.06129	4.32217	5.10698	4.3107	3.13239	4.27171	3.1757	4.41465	5.03867	3.96184	3.26312	3.0667	1.48475
AT1G01580	2.46625	0.0835274	0.664492	0.773665	0.642915	0.595485	9.70088	17.742	13.6249	24.3544	21.7857	19.14	21.9773	8.89177	16.3724	23.8877	11.3426	14.2362
AT1G01600	1.39754	0.79351	0.730941	0.119025	0.18369	0.458065	4.22613	3.9721	3.77186	5.48169	6.32213	6.78054	2.44725	2.86513	1.71839	0.878533	0.420096	1.04806
AT1G01610	81.3863	29.9446	38.8728	30.3515	18.4149	20.9336	92.5906	69.7197	57.9251	59.5155	50.7906	53.0427	54.7512	89.3623	64.4395	44.1777	45.6225	45.154
AT1G01620	1030.44	1105.48	873.076	1102.23	1135.3	1069.54	840.903	935.22	996.773	842.77	983.133	814.995	483.356	572.482	475.373	758.299	704.249	690.935
AT1G01630	13.4822	9.3133	11.3628	8.39128	7.48537	7.78711	24.3963	24.0974	25.9412	22.0834	31.6961	29.9545	26.2959	18.1293	28.0192	25.9376	24.4076	30.3938
AT1G01640	4.48036	7.14159	5.98043	9.04592	7.99052	7.97034	3.55379	3.70729	6.04268	8.61408	9.56862	8.54005	4.17472	2.71693	2.24345	5.10386	4.91513	8.20982
AT1G01650	89.8949	61.4344	61.8642	88.2573	87.2528	77.3214	44.4704	36.7324	38.9888	57.7926	63.7766	46.82	30.9505	37.4936	35.3224	31.167	29.6588	34.8044
AT1G01660	0	0.0835274	0	0	0.18369	0.274839	0.480242	0.151318	0.115465	0.313239	0.256302	0.257489	0.287912	0.246994	0.381864	0.16734	0.252058	0.524031
AT1G01670	0.164417	0.0417637	0.332246	0.476101	0.642915	0.824518	0.672338	0.832249	0.538838	0.783098	1.23879	0.815381	0.719779	0.642184	0.906926	0.669358	0.840193	0.393023
AT1G01680	0.0411042	0	0.0664492	0.0595127	0.0459225	0.13742	0	0	0	0	0	0	0.191941	0	0.238665	0.0418349	0	0
AT1G01690	1.80859	1.29467	1.26253	0.89269	1.60729	1.00774	3.26564	3.10202	3.07907	3.28901	3.41737	3.94816	3.263	3.01332	4.10503	2.46826	2.52058	2.40181
AT1G01695	0.123313	0	0.199348	0.178538	0.137768	0.320646	0.192097	0.113488	0.192442	0.15662	0.256302	0.729552	0.0479853	0.246994	0.143199	0.376514	0.294067	0.131008
AT1G01700	0.0411042	0.250582	0.199348	0	0.229613	0.0916131	0	0.680931	0.384884	0.783098	0.555322	0.729552	0.719779	0.345791	0.81146	0.627524	0.588135	0.611369
AT1G01710	37.0349	40.0096	40.0024	44.694	38.7127	43.0581	26.5093	31.0202	30.2519	29.7577	34.8571	31.8857	29.319	31.961	31.7901	30.8742	24.6597	27.468
AT1G01715	2.67177	1.87937	1.46188	4.34442	3.07681	4.53485	1.82492	2.49675	1.73198	4.62028	3.80182	3.56193	3.45494	2.37114	1.95705	3.55597	2.56259	3.4062
AT1G01720	248.393	250.373	213.833	307.68	268.187	267.602	78.6636	91.3582	100.609	173.3	171.381	128.916	55.8069	66.0955	56.8977	91.4929	87.38	84.0196
AT1G01725	5.01471	8.10215	4.3192	7.61762	6.79653	9.16131	3.55379	2.72372	4.27221	2.19267	3.84454	2.36031	3.55091	2.71693	3.34131	2.6356	2.94067	4.89096
AT1G01730	21.0043	19.0025	20.1341	20.7104	17.3587	22.3536	13.1586	17.969	16.8964	12.6079	14.652	13.9902	13.7718	15.857	14.1767	15.1442	11.6367	15.0222
AT1G01740	1.9319	1.75407	2.19282	4.2254	4.27079	2.42775	6.81943	4.00992	3.92582	6.02986	3.67367	4.54897	4.51062	5.73025	5.01196	5.89872	4.66307	5.54599
AT1G01750	1.56196	1.41997	1.32898	0.297563	0.73476	0.824518	5.7629	5.97706	6.27361	3.05408	5.33963	2.3174	5.32637	3.7543	6.96901	2.59376	1.05024	2.92584
AT1G01760	3.946	4.34342	3.7876	5.29663	4.17895	4.2142	4.89846	5.97706	4.46466	6.49971	4.9979	6.13682	7.38973	8.49658	6.87355	8.0323	6.13341	5.89535
AT1G01770	45.0502	50.8264	51.9633	57.0726	45.4633	55.3801	24.7805	24.7026	24.7096	25.9205	24.1351	28.2379	21.9773	28.6513	25.2507	23.9714	18.5683	24.4984
AT1G01780	13.6877	14.2832	13.5556	15.8899	10.7459	15.62	10.1811	11.3867	11.2771	9.94535	11.5336	8.4113	9.21318	9.28696	10.8354	9.24551	8.14987	10.4369
AT1G01790	77.6048	55.671	80.47	61.5361	45.8307	41.7756	113.721	107.436	101.532	60.3769	64.0756	82.9543	109.982	115.544	112.841	95.4254	90.0266	93.1028
AT1G01800	42.5429	45.0212	48.8401	46.896	43.5345	50.9369	33.3288	39.8344	38.6808	37.3538	44.084	42.8719	38.8201	36.9009	41.3367	51.7916	48.017	54.8049
AT1G01810	0.534355	0.0835274	0.598043	0.238051	0.275535	0.549678	0.384193	0.151318	0.0769768	0.0783098	0.598039	0.429148	0.383882	0.148196	0	0.669358	0.336077	0.436692
AT1G01820	47.2698	56.2557	56.216	64.9878	57.8164	69.855	37.4588	32.9116	35.3324	39.1549	43.3151	37.293	32.8219	33.5417	33.1744	39.9942	35.2041	38.7783
AT1G01830	13.7288	8.8539	12.3595	7.37957	5.5107	4.26001	7.10758	8.81427	8.50594	11.7465	9.95308	12.7457	7.00585	9.68215	7.30314	7.02826	6.9736	5.45866
AT1G01840	0.246625	0.417637	0.730941	0.654639	0.55107	0.458065	0.768387	0.832249	0.846745	0.704788	1.15336	0.729552	0.767765	0.839779	0.954659	1.21321	0.798183	1.65943
AT1G01860	8.09753	9.10448	6.91071	8.15323	8.49566	7.55808	9.31669	8.66295	10.3919	8.53577	9.22689	10.0421	12.8601	13.881	13.0788	7.82313	9.07408	9.30155
AT1G01880	1.80859	2.7564	1.92703	2.91612	3.81157	2.56517	2.01701	3.25334	2.69419	3.75887	3.7591	5.40727	2.35128	2.46994	2.14798	2.92844	2.6046	3.4062
AT1G01900	12.5368	3.04875	5.18304	1.66635	1.46952	0.824518	16.3282	17.9312	18.359	17.5414	20.2906	18.5821	10.2689	14.375	8.87833	5.3967	6.72154	5.98269
AT1G01910	34.6509	31.3228	38.0754	25.5904	31.5028	31.3317	40.4363	42.9365	43.4149	36.1791	34.9853	35.0185	40.4516	39.3708	44.3439	29.7446	31.0871	30.6558
AT1G01920	6.69999	3.84226	6.91071	7.61762	7.7609	6.22969	7.97201	12.0298	10.9692	17.3848	15.4209	16.0072	10.0289	17.6848	12.3151	19.9552	17.2239	18.1227
AT1G01930	10.1938	8.93743	13.4227	14.6996	13.2257	14.4291	9.89298	10.7814	9.9685	11.3549	11.8326	18.153	13.6278	10.0773	13.3652	16.6503	14.2833	14.1925
AT1G01940	4.19263	2.7564	2.39217	7.14152	6.70469	6.82517	2.88145	4.00992	4.11826	6.3431	5.93767	6.39431	5.56629	3.65551	4.53463	5.81505	6.88958	7.29276
AT1G01950	12.5368	12.4456	15.0175	16.5445	15.8892	13.1465	19.882	17.742	18.9363	28.4265	28.4069	25.0193	17.8985	16.8944	16.9452	25.0591	23.7775	23.363
AT1G01960	147.03	118.233	183.666	189.072	143.462	120.151	219.278	170.006	145.794	176.432	145.366	190.628	132.439	221.899	161.528	133.412	130.65	140.964
AT1G01970	17.7981	18.8772	21.3302	16.7231	17.3587	16.9026	17.6729	19.974	20.5528	13.7042	18.2402	15.7926	24.3285	26.1813	26.1099	21.9633	19.1564	21.791
AT1G01990	17.5515	12.7379	17.8748	15.4733	15.2922	13.1007	11.6218	12.4837	12.9321	11.9031	15.7626	13.2178	8.58937	10.0773	7.06448	10.6261	12.4769	11.7034
AT1G02000	17.4693	17.3319	17.1439	13.926	14.6952	15.62	16.7124	17.1368	16.7809	15.5837	17.8985	18.2817	11.5165	12.7943	10.0239	12.2576	12.4769	10.83
AT1G02010	22.5662	21.2577	18.34	23.2694	24.6604	25.331	16.4243	16.2288	18.5129	14.4873	16.6169	17.4234	13.6278	16.4004	16.5156	15.8136	13.275	16.8563
AT1G02020	9.16624	6.68219	8.3726	6.6059	4.45448	5.40517	9.31669	5.5231	6.81245	7.83098	5.63865	5.92224	4.79853	7.45921	5.77569	5.10386	5.62929	6.63773
AT1G02030	0.28773	0.125291	0.465144	0.238051	0	0.0458065	0.480242	0.226977	0.269419	0.783098	0.768907	0.729552	0.239926	0.197595	0.334131	0.460184	0.210048	0.174677
AT1G02040	0.205521	0.417637	0	0	0.091845	0.0916131	0	0.189147	0.153954	0.783098	0.384454	0.0429148	0.0479853	0.296392	0.286398	0.125505	0	0.174677
AT1G02050	4.35705	5.30399	6.57847	7.20103	3.44419	4.30581	5.5708	5.44744	4.88803	7.75267	4.39986	8.45422	5.85421	10.4231	5.77569	9.74753	7.89781	7.59845
AT1G02060	6.74109	7.14159	10.2996	12.3191	7.66906	7.23743	10.8535	8.88993	7.08187	10.102	6.87745	9.44126	8.54138	14.2268	10.5967	9.95671	9.70423	11.354
AT1G02065	0.0411042	0.0835274	0.199348	0.178538	0.137768	0.0458065	0.288145	0.302636	0.307907	0.234929	0.299019	0.944126	0.0479853	0.592785	0.429597	0.0836698	0.126029	0.0873385
AT1G02070	0	0.0417637	0	0	0.137768	0.274839	0	0	0	0	0	0	0	0.0987975	0.0954659	0.0836698	0.0840193	0
AT1G02080	309.104	245.863	343.343	319.047	234.251	214.146	338.09	258.791	227.505	297.421	241.351	275.213	189.638	313.781	217.662	184.534	189.884	199.001
AT1G02090	21.6619	16.2043	14.6853	15.1757	18.7823	20.6587	18.2492	19.52	19.4366	18.0113	21.9139	24.3756	18.4743	16.598	20.3342	23.1347	22.4331	21.3543
AT1G02100	43.776	50.2417	40.2018	63.5	63.6027	63.8085	31.2157	36.7324	39.1042	47.0642	49.3382	44.7601	34.5494	32.2574	37.8045	48.5285	46.8407	47.2501
AT1G02110	4.02821	4.21813	6.97716	7.49859	5.18924	4.94711	9.70088	9.94915	8.58291	9.00563	5.89496	6.78054	12.0443	19.1173	13.8426	8.78533	9.91427	8.73385
AT1G02120	51.8735	38.8402	40.4675	41.1828	29.8496	26.8426	44.1822	39.0022	41.1056	40.7211	34.6435	35.5335	34.4055	41.8407	37.7568	28.1131	28.3145	30.0444
AT1G02130	31.9791	36.0421	28.108	27.7329	29.7578	34.6755	24.5884	28.0695	28.4814	29.3662	30.0301	27.5513	26.5359	28.6019	29.1171	29.6609	26.6761	35.4594
AT1G02140	58.4502	62.0191	51.6975	103.135	106.999	112.959	49.4649	63.9696	66.6234	73.298	90.7311	73.2127	63.8684	49.9915	65.2987	81.6199	74.3991	94.0199
AT1G02145	18.0448	16.9978	12.426	14.6401	18.6445	17.2233	18.9215	21.2602	19.6676	19.7341	21.4867	19.4833	18.0425	18.7221	18.8068	13.8474	14.7874	20.0005
AT1G02150	54.4631	46.2742	50.302	57.3107	54.2345	51.5782	62.2393	57.463	51.9209	58.1842	55.0196	61.6686	76.4886	88.9671	93.5089	87.8533	81.8348	82.4039
AT1G02160	5.59017	3.75873	3.58826	5.41565	7.39352	8.06195	3.84193	4.95566	7.54373	6.65633	6.7493	4.6348	7.48571	6.86643	7.11221	4.56	4.74709	7.77313
AT1G02170	21.0043	22.3853	20.5328	17.4967	18.4149	23.2697	20.7464	23.3786	22.3233	18.5594	25.5021	19.2687	18.5223	18.9691	17.9953	14.433	12.3508	14.2362
AT1G02180	2.13742	2.58935	2.45862	1.72587	2.02059	2.47355	5.18661	4.65303	4.6571	4.38535	6.15126	4.37731	4.17472	3.7543	4.24823	4.01615	3.52881	4.41059
AT1G02205	17.757	4.594	5.38238	3.15417	1.88282	2.61097	15.0796	15.0183	17.3968	48.1605	44.2122	63.2135	8.4934	14.2762	13.1266	11.5464	9.28413	13.6685
AT1G02220	5.79569	6.05573	7.64166	3.09466	3.2605	2.7942	4.32217	3.29116	3.73338	1.95775	3.54552	2.6178	2.35128	2.07475	2.29118	3.17945	2.39455	3.66822
AT1G02230	0.411042	0.375873	0.531593	0.297563	0.229613	1.00774	0.672338	0.945737	0.615815	0.548169	0.384454	0.171659	0.239926	0.39519	0.238665	0.585689	0.798183	0.742377
AT1G02260	15.5374	11.6103	12.8911	11.4264	9.73557	10.4897	14.1191	16.8719	16.3961	13.7042	14.8228	15.4493	13.5798	17.2402	15.1313	12.1321	9.87226	10.568
AT1G02270	14.592	13.5732	12.1602	14.2235	15.7514	16.3529	9.79693	12.5594	13.9713	18.951	18.5392	15.2777	12.7641	12.1521	13.6039	13.8474	12.897	14.1052
AT1G02280	37.487	39.049	41.5972	46.4794	36.4165	42.7375	61.1828	64.4993	61.6199	46.6727	58.2234	64.0289	107.247	85.2128	103.39	111.072	115.358	116.204
AT1G02290	4.80919	4.96988	5.38238	8.33177	8.7712	7.78711	7.68387	8.09551	7.08187	12.4513	10.3375	12.3595	8.01354	8.79298	9.54659	10.0404	9.07408	9.91292
AT1G02300	28.3619	26.6035	20.9979	39.5164	46.3817	52.082	21.4188	16.4937	18.205	24.4327	25.7157	23.4315	16.363	19.3149	20.191	12.4668	12.7709	14.3672
AT1G02305	99.0612	118.233	120.339	115.812	123.623	127.434	79.7201	79.5932	79.3631	75.4124	90.0476	80.5511	60.1256	58.6363	59.6662	57.1046	55.4527	55.5473
AT1G02310	1.68527	0.125291	0.265797	0.773665	0.596993	0.870324	1.44072	1.89147	2.23233	2.74084	2.43487	0.600807	1.00769	1.43256	1.95705	0.292844	0.252058	0.611369
AT1G02330	5.09692	4.46871	4.78434	4.7015	3.94934	4.58065	3.26564	4.53954	4.15675	7.83098	6.15126	9.22668	6.38204	4.44589	5.58476	9.78937	6.80556	9.95659
AT1G02335	2.79509	2.38053	4.98369	2.38051	1.46952	2.7942	11.3337	11.0462	16.3961	22.0051	23.3662	24.9335	9.21318	12.1027	9.78526	12.6341	9.32614	11.7034
AT1G02340	11.2215	10.1486	10.499	13.2118	15.0626	14.9329	7.01153	8.01985	6.62001	9.86704	10.1239	11.072	4.94248	2.56873	4.58236	8.45065	4.70508	6.98708
AT1G02350	0.411042	0.417637	0.398695	0	0.73476	0.183226	1.44072	1.39969	1.11616	1.09634	1.19608	1.11578	0.863735	0.839779	1.09786	1.33872	0.882202	1.31008
AT1G02360	14.6331	7.9351	8.83774	5.53468	5.87808	5.5884	15.6559	14.64	16.0497	14.0175	19.3081	13.4752	16.8428	16.2522	16.5156	21.1685	16.7198	16.245
AT1G02370	1.39754	0.626455	1.72768	2.91612	1.88282	1.05355	2.49726	1.89147	1.30861	2.81915	2.73389	2.91821	2.11135	3.45791	2.67305	3.05395	3.65484	3.4062
AT1G02380	1.15092	1.08586	1.59478	0.714152	1.4236	2.33613	1.34468	2.42109	2.61721	2.50591	3.03291	2.78946	1.9674	1.18557	2.14798	3.63964	3.65484	3.10052
AT1G02390	3.74048	1.58702	2.39217	10.2957	5.32701	4.35162	2.68935	2.72372	2.19384	10.102	11.8326	6.60888	0.623809	1.18557	0.668261	4.81101	7.18365	5.63333
AT1G02400	22.7306	5.72162	6.24622	22.9124	15.43	12.5052	8.83644	9.07907	10.8537	34.8479	38.2745	12.617	8.06153	7.45921	7.54181	4.26716	7.35169	4.67261
AT1G02405	0.0822084	0.0835274	0.132898	0	0.091845	0	0	0	0	0	0	0	0	0.197595	0	0.0418349	0.0420096	0
AT1G02410	10.6871	9.85623	8.77129	8.51031	9.32227	9.20711	10.0851	9.19256	9.31419	6.96957	9.39776	9.74166	9.74101	10.7689	9.26019	9.74753	8.02384	8.77752
AT1G02420	1.56196	1.3782	1.79413	3.57076	2.2502	2.33613	4.51427	2.64806	1.42407	3.36732	2.94748	3.30444	1.87143	3.26032	2.14798	2.88661	3.15072	3.14419
AT1G02430	0.164417	0	0.199348	0.238051	0.18369	0.13742	0.0960483	0.302636	0.269419	0.0783098	0.299019	0.171659	0.0479853	0.296392	0.334131	0.125505	0.126029	0.218346
AT1G02460	1.19202	0	0.332246	0	0.36738	0.229033	3.16959	1.24837	0.923722	1.33127	1.19608	1.63076	1.6315	2.71693	1.95705	1.17138	0.714164	1.35375
AT1G02470	5.05582	1.87937	1.99348	4.2254	5.14332	5.77162	1.53677	0.832249	1.92442	2.97577	2.30672	2.70363	1.05568	1.92655	1.38426	1.92441	1.42833	1.00439
AT1G02475	21.7441	14.0744	9.83448	13.8069	18.7364	15.62	8.93249	10.5166	12.7782	15.5837	17.3431	14.3335	9.789	11.8557	14.4631	13.8055	13.6111	18.5158
AT1G02500	99.1023	58.2186	88.6432	82.6036	52.2139	46.2188	189.311	148.102	140.252	165.39	130.672	138.1	167.421	285.426	208.259	128.349	136.615	125.505
AT1G02520	19.9766	14.8679	21.5295	18.5679	16.027	18.46	17.7689	19.2552	12.6627	15.8969	17.813	14.3335	12.4762	9.53396	13.413	10.7097	11.7207	10.2186
AT1G02530	0.0822084	0	0.132898	0	0.36738	0.274839	0.384193	0.075659	0.0769768	0.0783098	0.256302	0.214574	0.143956	0.246994	0.0954659	0.125505	0.0840193	0.0436692
AT1G02560	86.4422	81.4392	78.3436	56.7156	58.8727	56.6169	81.9292	88.521	96.8753	66.7983	71.5511	74.8005	122.267	116.383	134.655	92.2041	82.2969	93.5832
AT1G02570	0.246625	0.125291	0.265797	0	0	0	0.672338	0.113488	0.923722	0.469859	0.512605	0.343318	0.335897	0.740981	0.334131	0.251009	0.378087	0.305685
AT1G02575	0.123313	0.125291	0.0664492	0	0.0459225	0	0	0.151318	0.423372	0.15662	0.256302	0.214574	0.239926	0	0.190932	0	0.252058	0.0873385
AT1G02580	0.739876	0.125291	0.332246	0.416589	0.321458	0.549678	0.672338	0.302636	0.192442	0.626479	0.170868	0.514978	0.527838	0.444589	0.286398	0.209175	0.126029	0.0873385
AT1G02610	26.2656	30.5292	26.4468	28.0305	25.9462	35.1336	7.29967	7.60373	8.15954	7.43943	11.5336	9.05502	11.4205	5.82905	6.44395	14.2239	13.275	17.6424
AT1G02620	3.65828	5.01164	3.38891	3.21368	2.38797	3.11484	0.960483	1.09705	1.42407	0.469859	0.768907	0.729552	0.623809	0.889177	0.668261	2.04991	1.51235	2.05245
AT1G02630	0.0822084	0.0835274	0	0.357076	0.275535	0.274839	0.288145	0.075659	0.0384884	0.861408	0.427171	0.514978	0.0479853	0.0987975	0	0.16734	0.168039	0.0436692
AT1G02640	245.269	167.556	195.161	151.519	132.119	137.099	101.523	96.4273	88.4079	101.255	98.8473	76.7746	89.9724	101.02	94.4635	76.3487	75.7434	67.338
AT1G02650	3.37055	3.59168	3.45536	3.15417	3.53603	4.58065	3.36169	2.53458	3.07907	3.13239	2.77661	2.57489	3.69487	3.16152	3.67544	2.84477	3.36077	2.57649
AT1G02660	155.662	92.8407	93.494	152.828	119.261	118.868	35.6339	32.3442	38.5654	85.0445	88.2107	62.2694	21.9293	24.3042	20.5729	45.6419	40.2872	40.7871
AT1G02670	2.05521	1.12762	1.46188	2.38051	3.2605	3.71033	1.24863	1.62667	1.42407	4.07211	3.71638	3.43318	0.719779	1.18557	1.86159	1.75707	1.51235	1.65943
AT1G02680	10.8104	8.26921	8.17325	8.33177	8.3579	11.1768	6.14709	6.05272	6.00419	8.06591	9.05602	6.65179	6.23809	8.052	7.39861	8.24148	6.88958	8.9522
AT1G02681	0.0822084	0.167055	0.0664492	0.773665	0.505148	0.412259	0	0.0378295	0.0769768	0.626479	0.299019	0.343318	0.0479853	0.296392	0.143199	0.376514	0	0.786046
AT1G02690	6.04232	7.55923	6.84427	6.48688	4.73002	5.45098	18.2492	17.8177	15.6263	16.1318	15.4636	18.3675	11.1326	14.8196	13.9858	11.7556	10.6704	10.2186
AT1G02700	5.8779	4.09284	4.45209	3.2732	3.94934	3.75614	0.288145	0.151318	0.692791	0.313239	1.06793	0.514978	0.767765	0.543386	0.763727	0.920368	0.462106	0.393023
AT1G02705	0.822084	0.417637	0.598043	0.0595127	0.275535	0.412259	1.24863	1.58884	1.07768	0.939718	0.768907	1.02996	1.39157	1.77835	1.24106	1.17138	1.00823	1.52842
AT1G02720	1.9319	2.46406	1.59478	1.48782	0.91845	0.961937	7.97201	6.43101	6.73547	9.71042	7.17647	8.15381	9.83698	10.0773	7.78047	8.53432	8.52796	8.69018
AT1G02730	3.20613	7.89333	15.2833	2.08294	2.2502	2.24452	48.5044	46.4168	44.6466	43.8535	44.2549	58.5358	31.6223	42.3347	39.2842	27.611	27.1382	27.861
AT1G02740	6.33005	5.76339	6.31267	7.02249	7.71498	7.0084	4.80242	6.69582	6.69698	9.24056	10.7647	7.93924	5.99816	5.03867	7.01674	7.02826	7.43571	7.20543
AT1G02750	22.9362	22.97	24.3868	20.1748	20.3896	21.5291	16.5203	15.1318	12.3933	16.2884	16.4888	17.0372	13.2919	13.5353	13.222	12.8015	12.6869	15.8083
AT1G02760	0.328834	0.334109	0.465144	0.238051	0.780683	0.274839	0.288145	0.378295	0.384884	0.0783098	0.299019	0.600807	0.239926	0.345791	0.286398	0.0418349	0.630144	0.393023
AT1G02770	1.68527	1.46173	1.86058	0.773665	1.56137	2.01549	1.05653	1.05923	0.73128	1.48789	1.70868	1.11578	0.383882	0.691582	0.668261	0.669358	0.798183	0.873385
AT1G02780	137.576	134.437	157.95	122.001	130.144	135.038	211.69	260.002	251.522	220.755	227.34	258.519	314.496	262.554	337.711	266.488	239.455	266.033
AT1G02800	0.164417	0.0417637	0.0664492	0.238051	0.0459225	0.0458065	0.384193	0.75659	0.692791	0.783098	0.897058	1.37327	0.719779	0.839779	0.668261	1.00404	0.672154	1.22274
AT1G02810	3.28834	4.63577	4.71789	5.77273	5.14332	5.26775	8.64435	6.27969	7.46675	18.8727	18.3256	10.8145	4.99047	6.42184	5.34609	11.1699	11.1746	11.485
AT1G02816	59.0257	54.5851	40.4011	43.9203	47.4379	49.8375	29.6789	27.9182	31.676	22.7882	26.9118	23.689	21.6894	22.674	21.814	23.8877	22.013	19.6075
AT1G02820	2.58957	2.17171	1.72768	1.9044	0.91845	2.15291	3.07355	5.10698	4.23372	2.4276	1.7514	2.87529	3.50293	3.06272	4.67783	3.63964	2.47857	2.22713
AT1G02840	126.026	132.433	128.978	154.495	140.661	177.225	85.579	99.2267	87.2532	80.0326	92.0553	80.594	83.5904	83.5333	89.8812	105.424	100.403	103.758
AT1G02850	280.618	204.183	163.531	128.309	115.449	124.823	57.1487	58.9005	66.8929	49.3352	54.9342	37.25	27.4956	27.7621	29.7376	18.4074	15.3335	16.7253
AT1G02860	52.7778	56.3392	51.0994	64.8688	69.343	71.1376	25.3568	29.4692	28.9048	36.4924	37.89	39.0954	18.4743	14.8196	19.4273	28.0712	23.1893	28.4723
AT1G02870	5.91901	3.59168	4.65144	5.89175	6.33731	5.90904	7.01153	8.01985	8.85233	7.51774	9.39776	8.62588	11.3725	8.29899	11.7423	11.0444	9.32614	12.1837
AT1G02880	24.4981	22.3018	17.1439	15.3543	17.3128	16.0781	13.5428	17.5907	18.359	14.2524	21.5294	15.2777	13.2919	14.5232	13.3652	11.3791	9.32614	12.7078
AT1G02890	174.035	126.627	174.628	204.188	162.061	155.788	142.728	121.773	115.08	143.699	134.687	157.326	98.1299	129.573	118.33	127.053	128.045	126.815
AT1G02900	24.2515	20.7148	19.9348	11.4859	14.6034	15.391	19.1136	22.1302	28.3275	18.4028	25.2031	14.8056	22.6011	15.857	19.5705	14.6422	13.9052	16.638
AT1G02910	21.703	18.5848	19.7354	23.0314	20.1141	21.071	19.1136	19.8983	20.0525	14.6439	19.8207	18.0242	25.0003	25.144	30.8832	23.4275	21.677	21.6599
AT1G02920	69.9183	44.4366	28.9718	15.4138	9.41411	15.4368	15.1756	20.6927	18.5514	13.156	14.8655	11.0291	11.9004	10.0773	16.5156	7.40478	9.03207	11.3103
AT1G02930	84.5514	20.7148	14.8846	4.34442	3.62788	3.71033	6.33919	10.5544	16.4346	5.79493	6.7493	3.81942	18.1384	7.7062	25.8235	3.93248	4.32699	4.84729
AT1G02940	0.246625	0	0.465144	0	0	0	0	0.0378295	0.115465	0.0783098	0	0.171659	0.479853	0.0987975	0.381864	0.0418349	0.0840193	0
AT1G02950	1.64417	0.918801	2.19282	1.60684	1.46952	1.69484	4.51427	7.79287	5.69628	6.81295	6.92017	6.56596	6.8619	9.87975	6.58715	6.77725	7.26767	7.29276
AT1G02952	0	0	0	0	0.137768	0.13742	0.288145	0.226977	0.192442	0	0.0854341	0.128744	0.479853	0.296392	0.238665	0	0.0840193	0.0873385
AT1G02960	7.15213	8.14392	9.50223	13.5689	9.32227	12.322	8.93249	9.72218	9.93001	11.5899	12.687	13.1319	13.5798	9.63276	12.6015	14.3075	14.7034	15.3279
AT1G02970	0.28773	0.292346	0.996738	0.238051	0.137768	0.13742	3.64984	4.2369	3.19454	3.36732	3.46008	3.94816	3.11904	3.35911	3.24584	2.42642	2.39455	2.44548
AT1G02990	11.3448	8.89566	10.8977	10.6528	7.85275	7.14582	9.60483	12.3702	10.6228	13.7042	10.8501	17.3376	12.956	10.6701	13.413	21.9633	16.9719	22.315
AT1G03000	18.9901	18.0837	20.3334	29.6373	21.308	16.6278	29.1026	18.7634	18.6284	24.4327	15.549	17.0801	16.6989	30.9236	19.5228	14.6841	16.0477	17.3367
AT1G03010	1.23313	1.16938	1.46188	3.33271	3.2605	3.11484	2.11306	1.74016	1.42407	1.09634	2.17857	1.67368	1.77546	0.938576	1.76612	1.00404	0.798183	1.17907
AT1G03030	9.70059	12.4038	11.1635	11.962	11.251	12.1845	11.3337	14.3374	12.7782	9.47549	11.9181	10.9433	13.004	14.4244	14.5586	10.5006	8.23389	10.3933
AT1G03040	35.4729	33.1186	30.8989	31.4822	30.5385	31.1026	28.7184	28.8639	27.9811	27.5651	27.8942	31.714	24.7124	29.0465	25.6326	25.4356	22.2231	23.6687
AT1G03055	2.05521	0.709983	1.72768	0.714152	0.688838	0.732905	1.53677	1.96713	1.42407	1.01803	1.15336	0.858296	3.11904	2.17354	1.71839	3.93248	3.52881	4.41059
AT1G03060	129.437	89.8754	155.624	165.802	103.877	83.7344	187.486	138.645	121.854	185.046	132.252	172.389	115.261	184.603	143.628	115.674	125.945	132.274
AT1G03070	1.89079	0.668219	1.06319	1.07123	1.10214	1.09936	1.63282	1.6645	1.88593	2.97577	3.03291	2.53197	0.719779	1.18557	0.668261	2.42642	2.1845	2.09612
AT1G03080	64.5747	36.0421	66.1834	87.0075	39.9526	40.2181	65.0247	49.0648	47.1868	83.0867	50.9187	95.8717	46.6417	43.8167	42.8642	83.2933	80.4905	92.4041
AT1G03090	837.868	1091.12	1074.55	1067.95	1000.97	1106.73	246.748	226.523	301.942	312.065	324.692	282.208	159.215	175.958	143.485	304.642	242.354	324.026
AT1G03100	1.10981	2.04642	1.52833	4.93955	3.94934	5.5884	2.20911	2.26977	2.57872	2.74084	2.17857	3.7765	3.07106	3.26032	4.3437	2.67743	2.35254	2.2708
AT1G03103	0	0	0	0.595127	0.0459225	0	0	0	0	0.234929	0.213585	0.0429148	0	0	0	0	0	0
AT1G03106	3.37055	5.6381	3.72115	2.91612	4.45448	5.22195	0.192097	0.075659	0.23093	0.391549	0.213585	0.128744	0.0479853	0.39519	0	0.125505	0.420096	0.262015
AT1G03110	6.08342	2.12995	3.38891	2.38051	2.38797	2.33613	10.3732	10.3653	10.8922	8.30084	10.722	11.072	12.2842	10.4725	13.9858	9.62203	6.80556	10.3933
AT1G03120	1.39754	0.79351	1.06319	1.13074	0.36738	0.641292	0.57629	0.75659	0.269419	0	0.128151	0.257489	0.287912	0.543386	0.143199	0.251009	0.336077	0.655039
AT1G03130	259.244	231.329	188.849	125.393	126.195	167.56	219.662	259.586	285.853	123.495	156.131	123.38	254.274	219.281	221.767	254.607	205.343	286.951
AT1G03140	37.4048	48.6964	52.0297	53.7994	50.4688	56.8459	30.8315	38.8509	41.606	31.3239	40.1968	47.9787	41.3153	37.8394	43.7711	56.519	49.2773	52.4031
AT1G03150	23.8815	26.854	19.0045	18.0918	18.2312	17.5439	16.2322	17.8933	16.4346	13.7825	17.3858	11.1149	10.2689	10.5219	9.68979	13.2198	11.0065	13.4501
AT1G03160	52.0379	38.2973	51.7639	59.9292	48.3105	43.2414	52.5384	53.2261	46.5325	47.1425	41.7773	54.2872	55.1351	67.7751	59.0457	43.7593	44.3622	43.1015
AT1G03165	1.64417	0.960565	1.26253	2.55904	2.29613	1.87807	1.82492	1.9293	1.42407	2.81915	2.73389	2.53197	2.49524	1.63016	2.29118	2.51009	1.93244	2.8385
AT1G03170	0.863189	0.292346	0.730941	2.67807	1.05622	0.824518	1.34468	0.567442	0.96221	2.19267	1.96499	3.13278	0.239926	0.592785	0.572795	1.88257	1.7644	1.09173
AT1G03180	1.31533	0.835274	0.730941	1.4283	0.964373	1.05355	2.40121	1.9293	2.57872	2.19267	2.77661	2.57489	2.06337	2.22294	1.71839	1.58973	1.47034	2.31447
AT1G03190	14.7153	12.4873	14.2201	12.7952	14.833	12.6426	12.7744	16.5315	14.2792	14.0958	15.2073	15.9643	10.8927	14.0292	11.981	9.58019	10.1243	10.4369
AT1G03200	2.34294	1.87937	2.05992	2.02343	2.47982	2.15291	0.960483	1.43752	2.07837	1.80113	1.92227	1.88825	1.00769	1.38316	1.00239	1.54789	1.00823	1.09173
AT1G03210	11.838	12.4873	15.4162	11.7835	8.7712	11.6349	12.5823	13.0133	12.8166	9.00563	9.78221	9.18377	8.54138	8.99057	11.8378	10.4587	7.09963	6.72506
AT1G03220	403.89	482.412	358.095	355.886	327.29	319.501	319.072	356.013	309.1	366.412	466.727	282.851	194.436	217.947	204.44	247.244	222.693	233.194
AT1G03230	59.1079	41.0955	44.5874	27.7329	31.3651	28.5833	53.1147	46.5303	47.8796	35.7876	44.8102	37.1213	49.8567	60.5135	52.3153	30.8323	28.2305	24.6295
AT1G03250	11.3859	8.14392	6.77782	6.48688	10.3785	6.87098	9.31669	11.1597	10.3919	8.92732	9.39776	9.82749	10.7487	12.2015	10.7876	9.41285	7.68776	9.34522
AT1G03260	11.0981	10.6915	8.97064	8.74836	9.41411	8.93227	11.8139	12.635	13.7404	10.9634	12.6015	12.2736	10.6527	13.3377	11.8855	10.5842	8.90604	9.5199
AT1G03270	0.863189	0.4594	1.26253	0.297563	0.872528	0.641292	2.01701	1.32403	1.03919	2.34929	1.92227	2.14574	2.63919	2.71693	2.52985	2.55193	2.1845	1.92145
AT1G03280	13.3589	9.73094	10.6983	12.4381	10.9296	10.3523	10.7574	11.1219	14.972	14.409	12.4307	13.0461	10.7007	11.3617	12.9834	13.429	12.8549	13.8868
AT1G03290	38.638	46.2324	49.4382	43.8013	38.3912	52.9524	20.2662	20.3144	22.2463	26.2338	26.3137	29.9974	15.6432	17.5366	15.8951	24.7663	20.8368	25.4155
AT1G03300	2.30184	1.92113	2.72442	5.29663	4.6841	4.39743	2.5933	3.32899	3.0021	3.36732	3.67367	4.20565	3.16703	2.61813	3.86637	5.64771	6.51149	6.33204
AT1G03310	11.5092	8.64508	12.0938	12.4381	13.5931	11.4058	30.4473	25.6862	21.4765	23.1014	28.535	33.0444	35.845	38.778	39.4752	30.9997	30.541	32.9703
AT1G03320	0.0822084	0.250582	0.332246	0	0	0	0	0	0	0	0	0	0.143956	0.493987	0.190932	0.16734	0.0840193	0.218346
AT1G03330	10.9337	11.9862	11.4957	9.22446	11.9399	11.7265	12.6784	13.5808	11.739	11.12	12.2171	10.7287	15.2113	11.2629	14.5586	10.9607	11.7627	13.9305
AT1G03340	1.27423	1.54526	1.66123	1.07123	0.964373	1.96968	2.40121	2.15628	1.88593	1.87944	2.0077	1.84534	1.43956	1.43256	1.19332	1.63156	1.55436	1.48475
AT1G03350	25.0325	21.0907	23.523	22.3172	24.3849	22.9949	25.933	27.5399	24.1322	29.3662	33.1057	35.9197	22.4571	22.0318	24.487	33.5516	28.3565	28.3413
AT1G03360	3.8638	1.75407	3.18956	5.6537	4.77594	5.54259	4.89846	5.2583	5.54233	10.4152	9.73949	11.3724	6.526	6.86643	5.96662	12.5923	13.6531	11.485
AT1G03365	9.00182	7.72628	10.1003	12.3786	7.07207	8.33679	9.60483	9.60869	8.54443	11.0417	11.619	12.3165	12.7161	10.4231	11.6946	18.4074	14.9974	16.0266
AT1G03370	49.2429	33.7033	34.8858	32.2559	26.9106	28.9497	34.4813	43.3904	33.9853	36.3358	38.1463	33.9027	30.5666	33.3936	32.3152	32.6731	27.5163	29.2584
AT1G03380	137.083	142.832	160.475	146.996	119.858	125.785	87.5	85.4568	81.6724	84.4963	85.7332	100.421	63.3886	79.038	66.5397	86.0126	81.9188	82.2292
AT1G03390	0	0.0417637	0.0664492	0.416589	0.229613	0.183226	0	0.075659	0.0769768	0.15662	0.0427171	0.171659	0.0959706	0.148196	0.047733	0	0.0840193	0.0873385
AT1G03395	0.657667	0.375873	0.664492	1.60684	0.964373	0.870324	0.384193	0.340465	0.0769768	0.391549	0.256302	1.1587	0	0.197595	0.334131	0.292844	0.294067	0.174677
AT1G03400	17.4693	20.2971	18.2735	16.9016	16.6699	17.4981	6.62733	8.43597	7.73617	4.85521	5.46778	4.59188	4.94248	6.07605	5.77569	11.5464	11.3846	12.009
AT1G03410	14.8386	14.0744	12.0938	13.5689	11.6184	16.0323	12.8705	12.5594	13.24	17.3848	16.3606	19.3546	12.4282	10.2749	10.9308	18.24	16.6778	18.1227
AT1G03420	4.72698	6.68219	5.71463	4.04686	4.40856	4.12259	12.2942	11.538	10.3919	6.96957	5.80952	7.2526	11.7084	12.3003	12.3628	6.48441	5.75532	4.80362
AT1G03430	13.2356	13.782	9.03709	10.4742	15.2922	13.3755	10.6614	11.5002	12.1623	14.1741	16.1471	10.2137	9.54907	8.94117	9.83299	8.70166	8.10786	10.0439
AT1G03440	20.922	19.3366	20.3999	14.9377	15.0626	15.2078	25.1647	26.2915	25.056	20.4389	20.6323	25.3626	18.6183	25.6873	27.4942	26.5652	30.2469	24.9351
AT1G03445	0	0.375873	0	0.476101	0.321458	0.229033	0.384193	0.416124	0.346396	1.33127	1.11064	1.37327	0	0.0493987	0.047733	0.292844	0.252058	0.174677
AT1G03457	19.9355	23.2206	20.267	27.2568	19.8385	23.5446	12.8705	17.4016	16.4346	14.0958	18.6246	17.9384	14.3956	12.9919	17.6135	21.7123	19.6605	22.184
AT1G03470	9.00182	12.6126	13.1569	21.8411	15.7514	18.6891	4.61032	3.48031	3.31	8.22253	8.45798	11.072	3.88681	3.45791	2.67305	8.19964	6.59551	9.25788
AT1G03475	61.2042	67.6154	62.1964	54.9897	61.5821	64.9995	83.0818	78.761	80.0174	63.7442	73.3879	68.6208	101.105	91.0913	110.979	86.5564	77.8859	77.5566
AT1G03495	0.0822084	0.292346	0	0.238051	0.780683	0.320646	0.192097	0.189147	0.269419	0.469859	0.213585	0.343318	0.959706	0.0493987	1.24106	0.251009	0.210048	0.218346
AT1G03502	3.53496	3.29933	1.46188	2.61856	4.36264	2.51936	2.40121	1.89147	2.73268	4.69859	3.28921	3.08987	2.35128	2.91453	2.72078	2.17541	2.64661	2.09612
AT1G03506	5.34355	3.96755	1.72768	3.51125	4.22487	3.89356	2.68935	2.9507	3.88733	6.3431	5.5105	4.16274	3.31098	3.9519	3.00718	2.6356	3.4868	2.40181
AT1G03510	0.863189	0.626455	0.265797	1.30928	1.23991	1.14516	0.57629	0.75659	0.885233	1.80113	1.66597	1.41619	1.6315	1.53136	1.52745	1.84074	2.01646	1.74677
AT1G03520	19.1135	19.0025	18.6722	17.6753	15.1544	11.5432	17.0006	15.8506	15.3184	11.9031	12.2598	11.2437	9.74101	14.5726	9.16473	8.78533	9.28413	8.99586
AT1G03530	5.63128	2.297	4.85079	5.29663	3.71972	3.38968	5.66685	5.82574	4.00279	6.65633	5.89496	8.58296	5.51831	7.65681	7.78047	8.40882	6.51149	8.29716
AT1G03540	0.698772	1.12762	0.664492	1.01172	1.33175	1.00774	1.92097	1.09705	1.0007	3.2107	1.62325	3.99108	1.9674	1.82775	3.10264	2.30092	1.7644	3.05685
AT1G03545	0.534355	0.709983	0.863839	1.13074	0.872528	2.01549	1.15258	1.51318	1.42407	1.33127	1.66597	1.80242	2.06337	1.33377	1.90932	2.21725	1.89043	2.44548
AT1G03550	14.6331	15.1602	17.2103	18.6275	11.0214	16.7194	9.89298	9.30605	9.85303	13.7825	10.3802	10.085	7.34175	7.45921	6.82581	5.81505	4.7891	6.68139
AT1G03560	2.54846	1.75407	2.25927	1.84489	1.92875	1.51162	3.45774	1.96713	2.6557	2.03606	2.81933	3.30444	2.97509	2.22294	2.62531	3.68147	2.56259	3.27519
AT1G03580	12.7834	19.086	12.1602	9.76008	9.68965	9.61937	1.15258	0.680931	1.46256	0.626479	0.555322	0.643722	2.01538	1.18557	1.19332	1.46422	1.00823	1.79044
AT1G03590	60.3821	37.3367	47.5112	47.6696	40.7333	48.0053	53.4989	58.3709	49.881	49.5701	53.9089	61.1107	45.0102	47.571	45.9191	57.9832	55.0326	57.032
AT1G03600	185.503	244.234	213.169	131.166	118.296	129.266	168.181	182.716	193.096	95.2247	112.175	108.489	180.857	172.006	167.256	242.099	230.927	255.683
AT1G03610	92.5667	117.231	88.0452	91.4709	100.938	107.6	45.3348	51.1076	50.4198	60.5335	56.8137	51.7123	31.4304	35.6165	31.3606	59.3637	49.2353	56.8574
AT1G03620	3.9049	3.54991	2.92376	3.45173	3.16865	6.04646	0.960483	2.15628	2.03989	2.19267	1.92227	2.05991	1.48754	0.691582	0.81146	1.71523	1.89043	2.79483
AT1G03630	26.7999	13.4897	22.194	32.7915	27.6913	25.2394	43.798	50.2754	50.3428	43.227	45.8354	56.905	58.734	55.8206	61.8619	77.6037	74.4831	72.4909
AT1G03650	1.39754	1.29467	1.92703	1.9044	2.29613	2.74839	0.960483	1.85364	1.80896	1.33127	2.90476	2.27448	2.54322	3.9025	2.62531	4.01615	3.78087	2.92584
AT1G03660	0.698772	1.46173	0.531593	1.48782	1.37768	1.32839	0.768387	1.32403	1.80896	2.89746	3.54552	2.05991	1.00769	0.543386	1.19332	1.25505	1.47034	1.52842
AT1G03680	63.1772	85.4485	60.1365	58.4414	58.046	55.9298	64.1603	64.121	80.7102	46.2028	56.1729	52.0986	80.2794	75.5307	81.8143	74.3825	74.3991	81.5742
AT1G03687	4.15153	2.79817	3.52181	3.57076	2.57166	2.06129	7.29967	5.9014	7.12036	4.93352	5.68137	5.75058	8.34944	8.64478	10.2149	7.94863	6.42747	7.16176
AT1G03700	2.01411	1.62878	1.12964	0	0.413303	0.549678	3.26564	2.11845	3.11756	0.783098	0.854341	0.514978	1.48754	1.72896	0.381864	0.460184	0.630144	0.393023
AT1G03710	0.164417	0	0	0	0.091845	0	0	0.113488	0.192442	0	0.341737	0.171659	0.335897	0.0493987	0.381864	0.0836698	0.252058	0.0436692
AT1G03730	11.3448	7.64275	7.30941	9.22446	9.13858	8.3826	8.83644	6.24186	7.00489	9.63211	10.7647	5.66475	5.32637	6.76763	5.68022	5.31303	4.62106	4.19225
AT1G03740	32.6367	26.0188	30.3008	28.6256	26.2677	29.133	32.1762	30.3771	30.7522	39.2332	40.6239	36.3488	28.1194	23.9584	28.7352	33.8863	30.499	34.3677
AT1G03743	3.20613	2.04642	1.32898	1.60684	3.07681	1.51162	3.93798	5.10698	4.73407	3.9938	5.98039	5.7935	4.46263	4.39649	4.15277	3.55597	2.35254	4.01757
AT1G03746	2.46625	2.04642	0.930288	1.24977	2.2502	1.64904	2.9775	3.93427	3.81035	4.38535	4.91246	4.16274	4.41465	3.06272	3.7709	2.7611	1.72239	2.92584
AT1G03750	5.46686	4.63577	5.91398	6.30834	5.23517	5.26775	6.91548	5.29613	3.88733	5.95155	5.5105	5.36435	5.03846	5.63146	5.91889	5.2712	5.41924	5.58966
AT1G03760	3.78159	4.55224	6.04688	7.91518	7.62314	7.19163	3.16959	5.48527	4.6571	6.42141	7.0056	7.85341	5.13443	4.79168	6.63488	11.2536	10.8385	12.0527
AT1G03770	3.00061	1.79584	2.65797	5.89175	4.63817	5.49678	2.11306	2.79938	2.80965	5.95155	7.68907	7.08094	2.63919	1.92655	3.34131	9.8312	8.35992	8.60284
AT1G03780	0.739876	2.00466	2.92376	0.714152	0.321458	0.274839	7.01153	8.209	8.19803	7.75267	6.92017	10.6	7.05384	4.29769	7.39861	8.0323	6.72154	7.99147
AT1G03790	47.2698	43.1836	46.5809	23.0314	29.6659	34.4923	6.81943	6.73365	10.007	6.49971	8.11624	6.65179	4.17472	5.68086	6.01435	2.71927	2.85666	2.48915
AT1G03800	0.739876	0.584691	0.531593	0.297563	0.826605	0.549678	0.288145	0.151318	0.269419	0.313239	0.0427171	0.171659	0.143956	0.345791	0.429597	0.0836698	0.336077	0.0436692
AT1G03820	0.863189	6.93277	4.71789	0	0.413303	0.229033	3.93798	8.58729	9.39117	6.49971	6.87745	8.4113	10.7967	4.89048	8.16234	5.68955	3.94891	5.54599
AT1G03830	1.31533	0.584691	1.99348	3.57076	2.02059	1.28258	3.74588	3.25334	3.23303	4.54197	3.92997	4.76354	3.16703	4.89048	3.48451	4.72734	4.07493	4.84729
AT1G03840	0.739876	0.835274	1.86058	1.24977	1.28583	0.595485	1.44072	2.42109	2.57872	1.5662	2.22129	2.44614	2.25531	2.37114	1.95705	1.6734	1.84842	1.92145
AT1G03850	43.3238	62.2696	44.5209	35.3505	33.2938	39.3936	27.3738	32.4199	30.4443	32.1853	38.0609	32.5723	17.9945	14.869	16.7543	44.0103	35.2881	39.3897
AT1G03860	33.8699	30.9469	26.9784	42.7301	46.3358	50.0207	30.7355	40.0992	33.4464	54.6603	51.175	53.3431	39.3959	36.7033	46.7783	57.1883	56.587	64.1501
AT1G03870	71.1103	62.6455	70.3697	108.134	141.671	149.375	289.105	335.018	358.981	279.566	377.277	285.212	222.364	169.24	241.624	192.733	195.009	195.071
AT1G03880	3.946	2.42229	2.32572	1.19025	1.28583	1.05355	0.768387	1.21054	1.15465	0.626479	0.598039	0.643722	0.287912	0.246994	0.525063	0.292844	0.378087	0.131008
AT1G03890	0.28773	0.584691	0.465144	0.238051	0.229613	0.13742	0	0.113488	0.0769768	0	0.0854341	0	0.0479853	0	0.190932	0	0.168039	0
AT1G03900	75.344	71.5412	74.556	89.269	85.6914	86.8034	69.3469	71.8004	68.3169	69.8524	69.5007	65.1018	55.0391	56.7098	61.48	73.6294	70.6182	66.9886
AT1G03905	6.94661	3.80049	5.44883	3.2732	2.89312	2.47355	2.9775	4.46388	4.81105	5.32507	5.16877	4.37731	5.13443	4.49529	4.82103	1.71523	1.93244	2.00879
AT1G03910	18.3736	14.4085	18.34	27.8519	18.1853	18.7807	17.0966	14.8292	12.6242	21.3786	16.4034	23.9465	14.6835	16.4498	15.3223	23.8459	20.1226	24.1054
AT1G03920	0.0822084	0.877037	1.19609	0.833177	0.459225	0.916131	3.16959	2.19411	2.92512	3.60225	2.77661	3.60484	2.78315	1.87715	1.90932	1.75707	1.13426	1.79044
AT1G03930	20.4288	19.086	16.6787	18.0323	18.1394	17.1775	34.8655	33.2899	34.6781	28.1132	29.6884	31.7999	29.463	25.8849	28.2579	24.6408	23.6514	24.9351
AT1G03935	10.8515	7.55923	4.1863	7.02249	8.3579	6.82517	3.45774	4.35039	7.38977	8.06591	9.99579	6.56596	4.65457	5.68086	6.25302	4.60184	4.28498	6.2447
AT1G03940	0.411042	0.208818	0.265797	0.595127	0.642915	0.870324	0.192097	0.151318	0.346396	0.15662	0.384454	0.429148	1.58351	0.345791	1.38426	0.0836698	0.252058	0.218346
AT1G03950	4.27484	3.42462	3.32246	2.73758	3.12273	2.42775	1.53677	2.98853	1.77047	2.50591	3.58823	4.07691	2.59121	2.61813	3.24584	2.51009	2.68862	2.57649
AT1G03960	11.3448	8.56155	8.97064	12.6167	11.4347	11.5432	10.1811	10.0626	8.19803	13.5476	10.5084	9.48417	9.16519	8.34839	8.21007	9.37102	9.74623	10.2186
AT1G03970	6.37115	6.59866	6.51202	11.5455	9.00081	8.3826	4.41822	6.46884	5.88873	11.3549	10.7647	10.4712	5.08644	4.1001	4.6301	10.5006	9.53619	8.34083
AT1G03980	0.205521	0.208818	0.199348	0	0.091845	0.13742	0.57629	0.453954	0.307907	0.626479	0.555322	0.815381	0.671794	0.987975	0.763727	0.878533	0.630144	0.829716
AT1G03990	0.205521	0.0835274	0	0.119025	0.137768	0.320646	0.384193	0.264806	0.23093	0.313239	0	0.300404	0.0959706	0.39519	0.0954659	0.16734	0.0840193	0.0436692
AT1G03993	0.123313	0.250582	0	0.416589	0.18369	0.458065	0.0960483	0.151318	0.115465	0	0.299019	0.171659	0.431868	0.493987	0.334131	0.125505	0.378087	0.0873385
AT1G04000	16.154	12.6126	14.2201	10.1172	8.17421	8.70324	20.5543	18.0447	16.0882	12.8428	18.4111	14.2906	10.2689	15.4618	10.1194	12.2995	9.78824	12.3584
AT1G04007	0.493251	0.250582	0.199348	1.4283	1.05622	1.09936	0.288145	0.643101	0.692791	0.15662	0.384454	0.514978	0.81575	1.03737	1.76612	0.543854	0.504116	0.829716
AT1G04010	11.3859	5.80515	7.57521	17.9728	15.7973	20.1091	11.4297	10.0248	9.19873	15.8969	14.9083	15.2348	7.19779	9.83035	7.44634	7.44661	6.42747	6.33204
AT1G04013	0.0411042	0.0835274	0.132898	0.773665	0.459225	0.366452	0.192097	0.151318	0.307907	0.234929	0.256302	0.257489	0.431868	0.444589	0.525063	0.0836698	0.336077	0.174677
AT1G04017	0	0	0	0.119025	0.091845	0.13742	0	0	0	0	0	0	0	0	0	0	0	0
AT1G04020	0.657667	0.877037	0.930288	0.238051	0.73476	0.229033	6.72338	5.82574	5.3114	8.61408	4.82703	7.98215	8.30146	7.01462	9.35566	4.72734	5.2512	5.54599
AT1G04023	0	0	0	0.119025	0.0459225	0.13742	0	0.075659	0	0.0783098	0.0854341	0.214574	0.0479853	0.197595	0.047733	0	0	0
AT1G04030	1.68527	2.46406	2.65797	2.61856	2.06651	2.19871	6.72338	10.4788	12.8166	7.90929	8.84243	10.3425	17.7066	7.40981	14.5108	6.40074	5.33522	8.82119
AT1G04033	0	0.0835274	0.132898	0	0.137768	0	0	0	0.115465	0.0783098	0.0854341	0	0	0	0	0	0	0
AT1G04040	22.8539	8.18568	26.3139	8.09372	7.39352	8.79486	95.0878	114.548	114.849	85.436	91.1582	105.527	139.061	87.2382	134.034	89.2757	89.6906	82.8406
AT1G04043	0.0822084	0.0835274	0	0.0595127	0.0459225	0.13742	0	0	0	0	0	0	0	0.197595	0.047733	0.0418349	0.0420096	0.131008
AT1G04047	0.822084	1.04409	1.26253	4.7015	2.34205	1.92387	0.0960483	0.567442	0.500349	2.81915	1.36695	0.901211	0.527838	0.296392	0.429597	0.418349	1.05024	0.786046
AT1G04050	0.328834	0.334109	0.930288	1.54733	0.964373	1.05355	3.36169	3.78295	2.92512	4.22873	4.52801	4.67771	2.25531	3.40851	2.91171	2.71927	2.52058	2.75116
AT1G04053	0.863189	1.21115	0.996738	1.24977	1.19399	1.19097	2.30516	1.89147	2.54023	1.33127	1.32423	2.18865	2.44725	3.30972	2.52985	2.92844	2.1845	2.05245
AT1G04067	0.123313	0.167055	0.132898	0.238051	0.091845	0.320646	0	0.453954	0.0384884	0.15662	0.256302	0.171659	0.575823	0.493987	0.143199	0.209175	0.126029	0
AT1G04070	6.28894	7.09983	4.98369	4.28491	5.05148	5.90904	5.85895	4.80434	6.15815	3.60225	4.44258	4.76354	5.75823	4.54468	5.44156	3.97432	3.65484	3.53721
AT1G04077	0.534355	0.292346	0.132898	0.654639	0.688838	0.412259	0.864435	1.6645	1.73198	1.25296	1.36695	0.944126	1.43956	1.28437	1.33652	0.543854	0.252058	0.742377
AT1G04080	75.5495	65.736	85.0549	92.0066	72.6494	72.7866	65.5049	68.5848	63.6213	79.7194	75.3102	87.6749	68.379	73.3077	78.5684	77.7292	67.9716	69.1721
AT1G04083	0.28773	0.334109	0.398695	1.30928	1.05622	0.916131	0.864435	0.907907	0.577326	0.313239	0.598039	0.214574	2.35128	1.33377	1.00239	0.125505	0.0840193	0.480362
AT1G04090	1.15092	0.334109	0.730941	0.416589	1.33175	0.687098	2.30516	1.89147	1.69349	1.64451	2.0077	1.37327	1.39157	1.67956	1.76612	1.38055	1.38632	0.786046
AT1G04097	0.205521	0.0417637	0.0664492	0.476101	0.55107	0.824518	0.192097	0.226977	0.115465	0	0.0854341	0	0.287912	0.246994	0.238665	0.0418349	0.0840193	0.0873385
AT1G04100	5.71349	3.00698	4.71789	2.55904	3.90341	2.93162	4.61032	4.19907	3.81035	5.16845	5.85224	4.72063	3.35897	4.0013	4.0573	5.10386	3.82288	3.75556
AT1G04103	0	0.334109	0.199348	0.119025	0.18369	0.183226	0.288145	0.264806	0.23093	0.15662	0.213585	0.171659	0.527838	0.592785	0.334131	0.0418349	0.0420096	0.0436692
AT1G04105	0.123313	0	0.0664492	0	0.137768	0.13742	0	0	0	0	0	0	0	0.148196	0.0954659	0.125505	0.0420096	0
AT1G04110	0.246625	0.584691	1.19609	0.0595127	0.275535	0.274839	4.61032	7.79287	8.27501	3.28901	3.46008	7.76758	17.4666	14.7702	19.3318	5.18753	4.66307	3.9739
AT1G04117	0.123313	0	0.132898	0.119025	0.0459225	0.13742	0.0960483	0.302636	0.153954	0.0783098	0.256302	0.214574	0.0959706	0.197595	0.286398	0.125505	0.0420096	0.174677
AT1G04120	129.725	90.836	123.595	112.657	99.0548	106.958	147.05	135.316	119.93	130.777	122.256	148.185	108.783	132.537	123.772	88.3971	90.3207	93.8015
AT1G04123	0.164417	0.0417637	0.465144	0.89269	0.275535	0.687098	0.0960483	0.0378295	0.23093	0.861408	0.170868	0.386233	0.143956	0.296392	0.047733	0.0418349	0.504116	0.131008
AT1G04127	0.164417	0.0417637	0.0664492	0	0	0	0.0960483	0.151318	0.0384884	0	0.0854341	0	0	0	0	0	0	0
AT1G04130	6.65888	3.96755	3.32246	6.96298	8.12828	9.02389	4.99451	7.07411	6.50454	9.63211	10.423	10.1279	6.09413	6.47124	5.01196	10.3332	8.738	10.3496
AT1G04133	4.52146	5.30399	4.25275	1.96392	2.57166	1.69484	0.57629	0.491783	0.577326	0.548169	0.811624	0.0429148	0.287912	0.889177	0.047733	0.878533	0.252058	0.611369
AT1G04140	184.352	177.036	177.486	195.678	185.481	177.958	159.536	146.551	142.907	170.324	167.964	162.862	114.829	159.558	124.01	133.746	131.322	131.008
AT1G04147	0.369938	0.208818	0.265797	1.07123	2.15836	1.78645	0.384193	0.151318	0.654303	0.469859	0.469888	0.171659	1.19963	0.296392	0.429597	0.16734	0.252058	0.0873385
AT1G04150	0	0	0	0.119025	0.18369	0.458065	0.0960483	0	0.153954	0.15662	0.128151	0.0858296	0	0.246994	0.143199	0.0836698	0.0840193	0.0873385
AT1G04157	1.973	3.88402	6.31267	13.3308	13.0879	14.4749	1.24863	2.23194	3.15605	1.72282	1.45238	1.02996	2.15934	2.02535	1.90932	1.7989	0.588135	1.35375
AT1G04160	4.52146	1.29467	2.52507	4.7015	3.90341	2.88581	9.50878	11.0462	8.3135	10.9634	9.95308	10.4712	8.4934	11.4605	9.97619	7.48845	9.41016	10.568
AT1G04163	5.05582	5.72162	4.3192	13.4499	8.08236	5.40517	1.05653	0.680931	0.808257	4.93352	2.77661	2.78946	0.671794	0.938576	0.381864	3.22129	2.89866	3.36253
AT1G04170	53.9698	47.6941	53.3587	46.7174	49.4585	50.1582	75.1098	88.4453	80.9796	85.0445	89.0224	98.2749	108.879	86.596	113.986	79.57	79.6503	82.0108
AT1G04173	0	0	0	0.297563	0.0459225	0.229033	0.192097	0.151318	0.153954	0	0	0.0858296	0.0959706	0.0987975	0.286398	0	0	0.0873385
AT1G04177	0.246625	0	0	0.119025	0.229613	0.229033	0	0.0378295	0	0.0783098	0.213585	0.0429148	0	0.0493987	0.143199	0	0	0.174677
AT1G04180	0.493251	0.167055	0.0664492	0.238051	0.18369	0.13742	0.864435	0.907907	0.885233	1.33127	1.32423	2.14574	2.01538	1.38316	1.33652	0.627524	1.09225	1.44109
AT1G04183	5.38465	7.05806	6.04688	4.52296	5.28109	5.26775	12.5823	11.9541	10.5843	7.28281	6.36484	7.85341	12.4282	12.5967	12.7447	6.98643	5.96537	5.24031
AT1G04187	2.75398	1.41997	1.86058	1.9044	2.70943	2.33613	2.20911	1.74016	1.27012	2.50591	3.03291	2.44614	1.9674	2.56873	2.57758	2.42642	2.39455	2.75116
AT1G04190	6.7822	6.0975	7.9739	7.26054	7.99052	9.43615	10.8535	12.3702	9.89152	10.7284	11.1064	15.9643	12.4282	8.10139	11.3604	11.4209	12.6449	11.9654
AT1G04193	3.53496	2.63111	2.05992	2.91612	3.58196	2.56517	3.74588	1.77799	2.34779	3.9938	3.58823	3.00404	2.54322	3.45791	3.34131	2.13358	2.64661	2.00879
AT1G04197	5.22024	3.25757	0.930288	2.79709	3.03089	3.16065	1.63282	2.61023	2.80965	4.85521	4.74159	2.96112	2.44725	3.06272	2.10025	2.34275	2.05847	2.2708
AT1G04200	30.0883	17.1231	16.2136	27.2568	26.2677	18.9181	27.758	29.5827	25.8257	35.1611	39.257	29.2679	22.1692	29.9356	26.8737	19.4951	20.1226	21.6599
AT1G04210	84.9213	61.1838	78.4765	90.5187	85.6455	82.4976	93.7432	94.3846	80.9411	96.1645	104.7	108.832	80.8552	92.7215	83.7713	98.312	88.9344	89.8713
AT1G04213	1.35644	0.292346	0.79739	0.833177	1.88282	0.412259	1.34468	2.38326	1.69349	1.40958	2.39216	3.21861	1.9674	1.67956	1.43199	1.50606	1.38632	1.79044
AT1G04217	10.1527	7.14159	4.25275	6.42737	7.11799	5.40517	2.11306	3.66946	6.15815	6.18648	7.98809	5.27852	4.27069	4.69288	4.4869	3.80698	3.99092	5.93902
AT1G04220	37.6515	7.18335	9.10354	1.66635	1.05622	1.14516	32.9446	25.7619	29.7515	26.547	23.0245	21.9724	9.74101	21.5379	11.3127	6.56808	5.92336	6.85607
AT1G04223	7.97422	6.01397	2.52507	5.41565	7.53129	7.32905	3.84193	3.85861	4.92652	7.75267	6.92017	5.36435	5.2304	5.33506	5.82342	3.55597	4.24297	4.19225
AT1G04227	6.45336	4.21813	2.52507	4.99906	6.521	6.13808	2.68935	3.51814	3.31	7.12619	6.23669	5.40727	4.51062	4.1001	4.6301	3.4723	4.32699	3.53721
AT1G04230	6.33005	4.21813	5.18304	9.22446	9.73557	8.93227	6.91548	6.65799	7.54373	9.86704	9.2696	8.49713	6.28607	7.805	6.30075	7.69762	7.47771	7.46744
AT1G04233	0.205521	0.0417637	0	0.416589	0.229613	0.595485	0.672338	0.226977	0.115465	0.15662	0.170868	0.300404	0.383882	0.39519	0.381864	0.16734	0.0840193	0.174677
AT1G04237	0.28773	0.250582	0.730941	0.416589	0.596993	0.687098	3.36169	4.95566	4.6571	1.64451	1.96499	1.84534	8.34944	3.50731	7.54181	1.46422	1.51235	1.65943
AT1G04240	18.8257	10.2739	10.1667	11.962	10.2866	15.8491	21.1306	25.951	23.8243	24.9025	30.3291	30.4266	10.2209	8.64478	10.7399	19.7461	17.9381	22.97
AT1G04247	0.616563	0.167055	0.265797	0.357076	0	0.0916131	0.384193	0.453954	0.73128	0.783098	0.598039	0.257489	0.575823	0.39519	0.620528	0.125505	0	0.131008
AT1G04250	32.8012	22.3018	28.4402	22.9124	25.0278	23.4988	58.0132	74.6754	78.4009	104.622	121.316	124.839	43.9545	38.4322	46.4442	54.5109	47.2188	45.5034
AT1G04260	18.7024	17.2484	17.7419	12.3191	15.0167	17.9562	10.4693	15.0561	15.049	13.5476	13.3277	13.4323	12.1403	13.7823	12.7924	11.5046	12.3928	12.7078
AT1G04267	4.52146	3.04875	1.86058	2.67807	3.35234	3.71033	2.9775	3.21551	2.57872	3.52394	4.61344	4.20565	4.03076	2.81573	3.53224	3.43046	1.89043	2.8385
AT1G04270	130.629	114.516	120.339	93.4944	106.586	99.8583	178.362	206.587	213.303	143.072	169.459	154.665	232.345	233.063	271.935	160.73	147.034	153.628
AT1G04273	2.8773	2.21347	1.39543	2.49953	3.07681	2.1071	2.30516	2.11845	2.3093	2.66253	4.48529	2.66072	2.59121	2.27234	2.33891	2.17541	1.47034	1.92145
AT1G04277	1.84969	1.54526	1.12964	1.07123	1.46952	1.14516	2.11306	1.9293	1.88593	2.34929	2.94748	1.75951	3.11904	2.46994	1.38426	1.92441	0.966222	1.52842
AT1G04280	35.8429	35.2068	39.2715	30.53	20.4355	24.0942	41.3008	43.8822	35.2939	29.1313	29.2612	28.7958	38.1483	34.8261	34.4632	41.5839	36.5904	34.324
AT1G04290	5.01471	3.96755	5.71463	3.80881	3.85749	3.43549	4.70637	6.65799	7.15884	6.10817	6.23669	5.53601	9.98094	6.86643	6.58715	7.11193	5.96537	6.15736
AT1G04295	1.15092	1.21115	0.79739	0.833177	0.964373	1.14516	0.768387	1.81581	1.96291	0.783098	0.555322	1.20161	1.9674	0.839779	1.62292	0.878533	1.21828	1.1354
AT1G04300	106.008	132.558	148.846	119.739	86.3343	119.876	78.8557	76.6804	80.7487	86.689	78.0441	93.168	71.4021	65.8979	69.7378	120.61	99.1427	108.867
AT1G04310	12.6601	9.39683	12.3595	15.0567	13.2257	13.1923	10.6614	5.86357	10.9307	21.6135	15.5917	17.123	5.80622	10.6701	7.63727	4.18349	5.79733	6.89974
AT1G04340	14.5509	12.2368	10.1003	10.4742	12.6746	11.9555	12.3902	16.3802	17.1658	15.1921	15.6344	12.3165	14.6835	14.6714	15.8473	9.8312	11.5526	12.0964
AT1G04343	0.205521	0	0.0664492	0.238051	0.596993	0.549678	0.480242	0.226977	0.269419	0.234929	0.256302	0.257489	0.863735	0.642184	0.620528	0.16734	0.546125	0.393023
AT1G04347	0.246625	0.292346	0.199348	0.238051	0.73476	0.183226	0.0960483	0.832249	0.769768	0.15662	0.469888	0.214574	1.9674	0.987975	1.62292	0.0836698	0.546125	0.262015
AT1G04350	49.9827	52.9146	55.3522	48.0267	36.0032	41.6839	26.0291	31.1337	34.2932	20.7521	21.4013	23.7748	35.4611	33.3442	36.2293	48.3193	45.7905	51.6607
AT1G04353	0.616563	0.375873	0.465144	0.535614	0.413303	0.412259	1.72887	0.870078	1.50105	1.40958	0.427171	0.815381	1.00769	0.987975	0.763727	1.29688	0.798183	0.917054
AT1G04357	0.28773	0.292346	0.465144	0.238051	0.091845	0.412259	0.288145	0.264806	0.500349	0.234929	0.170868	0.557892	0.239926	0.197595	0.381864	0.16734	0.252058	0.611369
AT1G04360	1.52086	2.7564	3.98695	2.14246	2.34205	1.69484	14.6954	9.83566	11.8159	5.16845	8.07353	5.57892	8.73332	9.97855	9.45113	9.74753	7.8558	7.81679
AT1G04363	0.616563	0.542928	0.598043	0.238051	0.413303	0.412259	0.672338	0.832249	0.923722	0.783098	0.598039	0.729552	1.10366	0.987975	0.381864	0.794863	0.798183	0.829716
AT1G04380	0.123313	0.0835274	0.265797	0.0595127	0.091845	0.0916131	0.192097	0.075659	0.153954	0.313239	0.256302	0.343318	0.0959706	0.148196	0	0.292844	0.252058	0.0873385
AT1G04390	16.6883	18.0001	18.6722	19.7582	23.2368	21.1626	14.6954	16.3045	15.1259	14.8789	16.6169	18.11	12.1403	14.5726	13.1743	14.3075	12.6029	15.1532
AT1G04397	0.0822084	0.167055	0	0.0595127	0.091845	0.0916131	0	0.0378295	0	0	0.213585	0	0	0	0	0	0	0
AT1G04400	310.46	291.636	317.893	311.549	304.007	326.326	169.813	168.303	176.97	193.347	205.426	219.38	142.084	150.172	153.843	173.196	157.452	166.118
AT1G04410	651.05	805.413	739.114	495.8	502.254	483.396	716.232	725.532	726.199	511.52	538.491	508.583	640.652	728.483	695.517	387.893	375.692	367.433
AT1G04413	0	0.0417637	0	0.416589	0.321458	0.503872	0.57629	0.491783	0.269419	0.234929	0.341737	0.0858296	0.479853	0.296392	0.47733	0.292844	0.126029	0.174677
AT1G04420	19.2368	19.3783	24.3868	26.2451	23.6501	26.522	32.7525	37.2999	35.2939	28.5831	29.7311	36.0055	52.6399	47.077	65.4419	53.0885	54.4445	57.5561
AT1G04425	0.164417	0.208818	0	0.0595127	0	0	0	0.680931	0.885233	0.626479	0.640756	0.772466	1.00769	0.493987	1.24106	0.627524	0.924212	0.5677
AT1G04427	0	0.0835274	0	0.178538	0.229613	0.458065	0	0.113488	0.0384884	0.234929	0.170868	0	0.287912	0	0.143199	0.0418349	0	0
AT1G04430	143.659	91.4207	101.003	122.656	128.17	128.854	144.457	161.759	151.798	135.319	142.59	151.961	119.675	115.494	124.678	117.849	115.4	113.584
AT1G04433	0.657667	0.877037	1.46188	1.54733	0.596993	1.42	0.768387	0.71876	1.46256	1.48789	1.23879	1.41619	1.05568	1.28437	0.859193	0.418349	0.756173	0.873385
AT1G04437	0.246625	0.208818	0.465144	0.654639	0.459225	0.412259	0.672338	0.189147	0.384884	0.234929	0.0427171	0	0.143956	0.197595	0.238665	0.0836698	0.0420096	0.0873385
AT1G04440	125.82	119.486	94.8894	123.608	127.481	135.679	93.5511	98.1675	103.842	100.08	114.055	94.8846	69.8186	81.7549	80.621	60.6606	60.914	72.884
AT1G04445	0.0822084	0.0835274	0	0.416589	0.0459225	0.13742	0.384193	0.264806	0.23093	0.391549	0.256302	0.0858296	0.191941	0.0493987	0	0	0.210048	0.131008
AT1G04453	0.0411042	0	0	0.0595127	0.0459225	0.13742	0	0.075659	0	0.0783098	0.0427171	0.128744	0	0	0	0.0418349	0	0.262015
AT1G04463	0.698772	0.4594	0.465144	2.61856	1.69913	1.64904	0.960483	1.09705	1.27012	0.783098	1.19608	1.24453	2.15934	2.07475	2.67305	0.920368	0.966222	1.04806
AT1G04467	0.0822084	0.375873	0.199348	0.89269	0.642915	0.183226	0.192097	0.302636	0.461861	0.0783098	0.598039	0.429148	0.575823	0.938576	0.525063	0.334679	0.168039	1.1354
AT1G04477	0.123313	0.0417637	0.199348	0	0.18369	0.13742	0	0.378295	0.269419	0.234929	0.0427171	0.0429148	0.767765	0.493987	0.429597	0.125505	0	0.218346
AT1G04480	40.6521	28.8169	27.9087	30.4705	36.3247	34.0343	57.725	63.9318	65.3918	59.6721	68.091	58.2783	97.698	77.7042	97.948	66.6848	59.1496	70.4385
AT1G04483	0.822084	0.626455	0.730941	0.714152	0.688838	0.824518	0.57629	0.151318	0.0769768	0.15662	0.299019	0.128744	0.287912	0.246994	0.143199	0.543854	0.168039	0.305685
AT1G04487	1.02761	0.375873	0.265797	1.48782	2.61758	2.29033	0.384193	0.794419	1.30861	0.391549	0.72619	0.171659	2.30329	0.987975	0.906926	0.334679	0.420096	0.436692
AT1G04490	0.205521	0.0835274	0.265797	0.535614	0.137768	0.0916131	1.05653	0.567442	0.384884	2.27098	2.52031	1.11578	1.05568	0.691582	0.906926	0.878533	0.882202	0.917054
AT1G04493	0	0.125291	0	0	0.137768	0.0916131	0	0	0	0	0	0	0	0	0	0	0	0
AT1G04500	0.328834	0.208818	0	0.0595127	0.091845	0.274839	0.192097	0.0378295	0.192442	0	0.128151	0	0	0	0	0	0	0
AT1G04503	0.369938	0.584691	0.730941	3.33271	3.07681	3.89356	1.53677	1.9293	1.03919	1.01803	0.897058	1.24453	4.94248	4.54468	3.86637	0.753028	0.420096	0.262015
AT1G04507	0.328834	0.125291	0.199348	0.238051	0.36738	0.183226	0	0.416124	0.500349	0.313239	0.170868	0.214574	0.335897	0.296392	0.763727	0.125505	0.294067	0.218346
AT1G04510	54.0931	55.2116	53.6909	46.8365	48.1727	48.5091	50.8096	54.5501	50.8432	46.9859	51.4314	56.3471	52.16	58.9821	55.227	51.0804	44.9503	46.7698
AT1G04513	0.904293	1.12762	0.996738	1.84489	2.15836	2.24452	1.63282	1.70233	2.84814	1.5662	1.70868	1.67368	2.59121	2.76633	2.48211	1.21321	1.55436	0.611369
AT1G04520	1.47975	0.334109	2.65797	0.535614	0.505148	0.229033	5.66685	10.8949	8.81385	5.56	6.79201	8.96919	14.9234	12.1027	13.5562	12.174	10.4604	14.3235
AT1G04523	0.246625	0	0	0	0	0	0.288145	0.189147	0.0384884	0	0.128151	0.0429148	0	0	0	0	0	0
AT1G04530	12.7012	9.60565	9.36933	9.04592	10.2866	9.25292	10.5653	13.5051	12.4702	9.78873	13.6267	13.9902	14.1077	13.6341	14.8449	17.989	16.4258	17.1183
AT1G04533	0.0822084	0.125291	0.132898	0	0.0459225	0	0.0960483	0	0.0769768	0.0783098	0.0854341	0	0.191941	0.148196	0.190932	0.209175	0.252058	0.393023
AT1G04537	1.80859	1.8376	1.99348	2.32099	2.52574	2.97742	1.15258	2.5724	2.77117	1.25296	0.72619	1.50202	2.35128	2.02535	2.67305	1.54789	1.89043	2.35814
AT1G04540	0.0411042	0	0.0664492	0.119025	0.18369	0.183226	0.192097	0.113488	0.461861	0.548169	0.598039	0.128744	0.287912	0.493987	0.047733	0.0418349	0.0420096	0.0436692
AT1G04550	12.1257	10.5662	11.8944	10.5933	13.2716	12.2303	12.7744	17.2881	14.0098	13.8608	16.7878	14.1619	15.1634	14.128	16.7065	16.9013	13.9892	18.9961
AT1G04555	1.973	2.46406	2.25927	2.44002	1.79098	2.61097	2.01701	1.6645	2.80965	2.66253	2.69118	1.93117	2.87912	1.82775	2.57758	3.38863	2.22651	2.22713
AT1G04560	10.1938	11.8191	12.0938	6.54639	7.80683	13.1465	0.480242	0.567442	0.538838	0.783098	0.640756	0.514978	0.527838	0.592785	0.190932	0.125505	0.0840193	0.262015
AT1G04563	0.657667	0.250582	0.332246	0.178538	0.137768	0.320646	0.57629	0.302636	0.384884	0.313239	0.512605	0.514978	0.0479853	0.493987	0.047733	0.376514	0.126029	0.262015
AT1G04567	0	0	0	0.0595127	0.137768	0.13742	0	0.226977	0.115465	0.0783098	0	0.171659	0.239926	0	0.047733	0.0418349	0.126029	0
AT1G04570	0.945397	0.292346	0.730941	1.01172	0.826605	1.60323	0.480242	0.71876	0.346396	1.48789	1.62325	1.58785	0.287912	0.444589	0.668261	1.12954	0.714164	1.39742
AT1G04580	0.0411042	0.0835274	0	0.0595127	0.229613	0.641292	0.0960483	0.226977	0	0.548169	0.213585	0	0.143956	0	0	0.0418349	0.210048	0.436692
AT1G04583	0.0822084	0.0417637	0	0.297563	0.137768	0.183226	0	0.0378295	0	0.15662	0.213585	0.214574	0	0	0	0	0	0
AT1G04587	0.164417	0.0835274	0.598043	0.297563	0.18369	0.870324	0.0960483	0.416124	0.23093	0	0.0854341	0.0858296	0.335897	0.39519	0.286398	0.0418349	0.126029	0.0436692
AT1G04590	6.7822	4.21813	6.84427	4.7015	4.27079	4.58065	5.66685	9.19256	9.12175	9.00563	9.39776	9.78457	13.052	9.23757	10.9786	10.0404	9.36815	12.1401
AT1G04600	0.369938	0.125291	0.132898	0.416589	0.18369	0.549678	0.57629	0.378295	0.307907	0.626479	0.897058	0.98704	0.431868	0.79038	0.47733	0.334679	0.798183	0.655039
AT1G04610	0.493251	0.334109	0.398695	0.119025	0.36738	0.183226	1.72887	2.61023	1.73198	2.89746	1.7514	2.44614	1.34359	1.67956	2.05252	1.58973	1.47034	1.79044
AT1G04620	31.5269	34.9562	34.2878	38.9808	37.5187	38.6607	25.3568	24.7026	30.4828	33.8298	34.7717	31.8428	34.1175	39.9142	37.6136	25.6866	24.1135	25.8085
AT1G04625	2.05521	1.71231	1.52833	1.4283	1.56137	2.29033	3.26564	4.16124	3.96431	2.58422	2.64846	2.48906	4.41465	3.45791	3.81864	1.96624	2.6046	3.62455
AT1G04630	8.67299	6.89101	8.97064	7.67713	9.46004	10.2149	12.9665	16.9476	17.8201	13.4693	14.4384	13.0461	19.0502	15.0666	17.2793	12.7178	12.7709	14.4545
AT1G04635	0.411042	0.250582	0.199348	0.476101	0.229613	0.0916131	0.0960483	1.09705	0.73128	0.391549	0.897058	1.93117	0.575823	0.987975	0.954659	1.00404	0.798183	0.917054
AT1G04640	6.57667	6.13926	6.37912	7.73665	6.98022	7.6955	13.4468	14.1482	15.8572	9.78873	14.4811	11.8016	23.8007	18.4751	20.8116	19.7042	17.35	22.8827
AT1G04643	0.411042	0.668219	0.863839	1.19025	2.15836	1.3742	0.480242	0.983566	0.384884	0.313239	0.897058	1.24453	0.575823	0.938576	0.286398	0.334679	0.420096	1.17907
AT1G04647	1.19202	1.62878	1.06319	2.14246	1.69913	2.93162	1.15258	0.907907	1.07768	1.25296	0.683473	0.815381	0.863735	1.77835	1.05013	0.418349	0.588135	0.436692
AT1G04650	1.35644	0.626455	1.19609	0.654639	0.73476	0.503872	3.26564	3.21551	1.77047	2.19267	1.83683	3.90525	2.9271	2.42054	2.00478	3.05395	3.0667	2.88217
AT1G04660	0.411042	0.0835274	0.265797	0.297563	0.229613	0.229033	2.40121	1.96713	1.655	2.66253	1.58053	2.18865	0.191941	0.246994	1.00239	0.753028	0.714164	0.611369
AT1G04680	62.4373	23.1371	36.1484	7.79616	8.08236	6.36711	123.038	139.25	115.234	105.013	111.919	104.583	67.7072	85.5586	80.1914	48.905	48.8572	46.7698
AT1G04690	48.6263	30.6545	38.8063	36.2432	42.2487	38.5691	52.6345	52.129	50.8432	53.0941	57.9243	58.1925	44.0505	46.583	45.4895	44.9307	37.2205	40.9181
AT1G04697	0.0822084	0	0	0	0.137768	0.13742	0.288145	0.0378295	0.384884	0.0783098	0.170868	0	0.0479853	0.0987975	0.190932	0.16734	0.210048	0.0873385
AT1G04700	1.60306	0.292346	1.39543	0.476101	0.229613	0.824518	2.7854	3.10202	3.04058	2.97577	3.03291	3.04695	3.02307	1.82775	2.57758	2.7611	2.14249	1.92145
AT1G04707	0.411042	0.668219	0.199348	1.4283	0.505148	0.320646	0.768387	0.567442	0.846745	1.80113	1.02521	0.600807	0.911721	0.39519	0.190932	1.04587	0.966222	0.873385
AT1G04710	4.97361	3.46639	4.65144	6.01078	6.65876	6.36711	8.26015	6.58233	8.3135	10.2586	8.92787	9.65583	10.2689	10.6207	12.4583	8.32515	10.7545	11.3103
AT1G04723	0.164417	0.0835274	0	0.238051	0.229613	0.366452	0.0960483	0.226977	0.423372	0.15662	0.170868	0.0429148	0.431868	0.79038	0.525063	0.251009	0.126029	0
AT1G04730	0.945397	1.25291	1.79413	1.01172	0.826605	0.732905	7.68387	7.75504	6.85094	10.5718	8.24439	9.69875	8.78131	8.0026	9.16473	5.60588	4.83111	5.85168
AT1G04733	1.10981	1.08586	0.664492	2.32099	1.60729	1.60323	1.63282	1.36186	1.50105	1.5662	1.79412	1.37327	1.67949	0.987975	1.43199	1.63156	1.26029	0.873385
AT1G04737	0.0822084	0.125291	0.465144	0.714152	1.28583	0.549678	0.672338	0.340465	0.346396	0.15662	0.512605	0.557892	1.2956	1.13617	1.19332	0.0836698	0.126029	0.174677
AT1G04743	0.123313	0	0	0.654639	0.505148	0.595485	0.192097	0.226977	0.115465	0.704788	0.256302	0.643722	0.143956	0.148196	0.190932	0.460184	0.168039	0.174677
AT1G04750	48.6674	42.599	37.3444	37.5525	39.1719	44.8446	56.0922	59.1275	62.1973	52.076	64.1183	54.0297	52.6399	50.6831	49.9764	42.2951	43.0599	47.3811
AT1G04753	0.123313	0	0	0.0595127	0	0.13742	0	0	0	0	0	0	0	0	0	0	0	0
AT1G04760	0.246625	0.4594	0.465144	0.178538	0.18369	0.0916131	1.72887	1.32403	0.923722	1.80113	1.58053	1.93117	0.911721	1.67956	0.81146	0.711193	0.714164	1.52842
AT1G04767	0.205521	0.0835274	0	0.238051	0.229613	0.274839	0.0960483	0.151318	0	1.01803	0.0427171	0.171659	0.287912	0.0493987	0.047733	0.0418349	0	0.0436692
AT1G04770	2.38404	2.17171	2.19282	2.38051	2.34205	1.69484	6.05104	4.16124	6.27361	9.39718	8.62885	8.32547	4.17472	6.42184	5.05969	6.81909	6.30144	8.99586
AT1G04773	0.164417	0.125291	0.265797	0.357076	1.05622	0.503872	0	0.302636	0.23093	0.234929	0.384454	0.0858296	0.81575	0.493987	0.381864	0.292844	0.210048	0.218346
AT1G04778	0.616563	0.584691	0.199348	0.357076	0.688838	0.549678	0.864435	1.62667	1.0007	0.939718	0.939776	1.67368	0.527838	0.493987	0.286398	0.920368	0.672154	0.655039
AT1G04780	42.584	34.1627	32.2279	35.5291	28.7934	27.2549	24.7805	26.4428	24.5941	33.2034	28.3641	32.9586	21.9293	23.1186	24.3438	34.472	35.3721	35.9398
AT1G04790	13.6466	11.1927	15.7485	13.1523	12.0776	13.7878	20.5543	16.7585	16.9734	15.8186	17.5994	18.625	21.8813	19.1667	22.4822	17.1105	17.7281	16.769
AT1G04800	0.822084	0.208818	1.26253	0.416589	0.55107	0.229033	5.7629	5.03132	5.19594	1.87944	2.0077	3.26152	11.0846	13.7329	14.9404	3.4723	4.53704	3.79922
AT1G04810	49.5717	41.8054	50.5014	57.4297	46.9328	45.9898	61.7591	52.583	48.6109	59.9853	52.243	59.1795	58.59	66.1449	60.5731	47.901	50.7896	50.2633
AT1G04820	115.667	81.9821	100.803	48.6814	56.301	49.7459	454.501	482.175	424.527	408.856	423.369	446.614	224.955	297.084	260.956	215.743	219.332	193.105
AT1G04827	0	0	0	0.0595127	0.0459225	0.183226	0	0	0.0769768	0.0783098	0.128151	0	0.0959706	0.0493987	0.143199	0.0836698	0.0420096	0.0873385
AT1G04830	26.8411	27.4387	22.0611	23.2099	24.293	26.4762	19.0176	21.6006	21.5535	23.1797	22.042	22.2728	16.171	21.3897	15.9428	18.993	15.6276	17.9044
AT1G04833	0.205521	0.334109	0.0664492	0.595127	0.73476	0.412259	0.288145	0.680931	0.846745	0.469859	0.768907	0.128744	1.05568	0.246994	0.525063	0.460184	0.0840193	0.393023
AT1G04837	0.493251	0.584691	0.79739	0.654639	0.780683	0.595485	0.480242	0.605272	0.500349	1.72282	0.72619	1.24453	0.239926	0.493987	0.763727	0.543854	0.210048	0.349354
AT1G04840	0.904293	0.79351	1.52833	1.96392	1.28583	1.78645	1.72887	1.17271	1.03919	3.13239	1.7514	2.23157	1.24762	1.43256	1.24106	2.59376	1.89043	1.22274
AT1G04850	19.5245	15.1185	18.1406	22.1387	14.1901	13.7878	21.9951	21.9033	19.8215	27.5651	23.7507	24.7618	21.2095	21.3897	22.7209	25.5193	20.2907	26.5509
AT1G04853	0.205521	0.375873	0.132898	0.773665	0.73476	1.32839	0.288145	0.0378295	0.577326	0	0.128151	0.0858296	0.479853	0.444589	0.143199	0	0	0.0873385
AT1G04860	29.595	24.9747	31.0318	26.5426	19.7926	20.7046	29.2947	27.1994	27.5577	32.2636	28.2787	41.1124	29.7989	30.0344	27.5419	39.032	33.7757	39.1276
AT1G04870	13.5233	8.60332	12.2931	11.9025	11.2051	11.2684	23.1476	25.7619	21.3226	24.1194	24.6905	27.208	26.248	24.1066	27.2555	25.8958	20.7107	24.1928
AT1G04873	0.0411042	0.167055	0.863839	0.238051	0.275535	0.412259	0.768387	0.643101	0.307907	0.469859	0.341737	0.0858296	0.575823	0.592785	0.668261	0.502019	0.168039	0.305685
AT1G04880	0.493251	0.334109	0	0.119025	0.229613	0.549678	0.57629	0.680931	0.500349	0.548169	0.768907	0.772466	0.0959706	0.296392	0.429597	0.753028	0.924212	0.436692
AT1G04883	0	0.208818	0	0.238051	0.0459225	0.229033	0	0	0.23093	0.313239	0.213585	0.0858296	0.335897	0.39519	0.286398	0.0418349	0.0420096	0.0436692
AT1G04887	0.369938	0.208818	0	0.119025	0.596993	0.183226	0.57629	0.226977	0.307907	0.391549	0.384454	0.858296	0.191941	0.197595	0.190932	0.251009	0.336077	0.349354
AT1G04893	0.411042	0.542928	0.598043	2.44002	2.06651	1.60323	0.288145	0.907907	1.57802	0.313239	0.512605	0.300404	1.43956	1.67956	1.81385	0.460184	0.294067	0.262015
AT1G04897	0.246625	0.542928	0.465144	1.30928	1.4236	1.14516	0.480242	0.832249	0.808257	1.17465	1.36695	1.63076	1.05568	0.444589	0.47733	0.836698	0.840193	0.480362
AT1G04900	1.52086	1.8376	1.99348	1.54733	2.75535	2.74839	6.62733	5.29613	5.92721	8.84901	9.65406	8.54005	8.1575	6.86643	10.2626	8.61799	10.3764	10.6553
AT1G04907	0.452146	0.334109	0.199348	0.297563	0.229613	0.366452	0	0.264806	0.384884	0.391549	0.427171	0.386233	0.0959706	0.246994	0.0954659	0.460184	0.336077	0.262015
AT1G04910	21.7852	15.7449	19.6025	21.4841	23.5123	21.7123	27.1817	26.6698	29.3667	28.2698	29.0903	30.0833	23.1289	24.0078	23.2937	23.0092	21.2569	22.708
AT1G04917	0.246625	0.0835274	0.531593	0.89269	0.872528	0.778711	0.384193	0.416124	0.269419	0.861408	0.555322	0.472063	0.239926	0.543386	0.715994	0.251009	0.294067	0.0873385
AT1G04920	0.493251	0.960565	1.52833	0.773665	0.55107	0.641292	1.44072	0.794419	0.461861	2.50591	1.19608	0.729552	1.58351	2.32174	1.57519	0.585689	1.51235	1.52842
AT1G04927	0.0411042	0.0417637	0	0.297563	0.36738	0.274839	0.0960483	0.189147	0.307907	0.15662	0.170868	0.171659	0.287912	0.691582	0.429597	0.0418349	0	0.174677
AT1G04930	2.67177	1.58702	1.39543	3.21368	2.2502	1.51162	1.92097	3.06419	2.42477	1.5662	2.64846	3.39027	3.07106	3.30972	1.81385	2.51009	2.43656	3.27519
AT1G04933	0.863189	0.501164	0.398695	0.535614	0.55107	0.595485	0.57629	0.529613	0.923722	1.33127	1.11064	0.729552	0.287912	0.197595	0.859193	0.334679	0.630144	0.393023
AT1G04940	27.0466	28.6081	23.3237	26.5426	27.5076	28.7207	35.73	40.4019	37.9496	29.6794	29.1758	34.6752	53.7435	53.4494	53.795	39.2411	38.1868	37.2935
AT1G04945	32.1024	31.7822	26.8455	31.0656	33.8908	34.0343	40.9166	45.2441	42.6836	34.9262	34.5154	41.799	58.686	57.8953	59.9049	47.6081	45.0763	44.0623
AT1G04950	26.9644	29.3181	28.5067	35.2315	30.3548	35.7749	30.3513	28.1073	26.403	30.3842	32.5931	31.0703	28.4553	31.0718	30.5014	31.1252	30.7931	31.9222
AT1G04953	0.205521	0.250582	0.0664492	0.773665	0.55107	0.366452	0	0.302636	0.269419	0.626479	0.72619	0.858296	0.335897	0.246994	0.381864	0.794863	0.294067	0.305685
AT1G04960	15.8251	13.2391	10.6319	17.4967	21.1244	18.9639	12.8705	13.7321	16.473	16.1318	20.5896	15.7926	13.052	11.6581	15.2745	11.7138	14.7874	14.8039
AT1G04970	45.6668	46.6083	43.7236	51.9545	55.9795	63.9001	36.9786	38.8509	41.8754	42.7572	51.0896	41.6274	34.4534	32.2574	36.8498	35.2668	31.8853	33.276
AT1G04973	0.452146	0.918801	0	0.773665	1.37768	1.3742	0	0.302636	0.0769768	0.234929	0.555322	0.0429148	0.191941	0.345791	0.047733	0.209175	0.126029	0.0436692
AT1G04977	0.945397	0.877037	1.39543	2.08294	3.39827	3.25226	2.30516	2.26977	1.92442	1.09634	1.15336	0.815381	2.73516	2.37114	2.62531	0.543854	0.546125	0.829716
AT1G04980	4.31594	2.54758	3.72115	2.85661	2.06651	1.51162	6.53129	7.11194	6.50454	11.7465	13.1141	11.8016	7.34175	7.60741	8.59193	9.37102	8.61197	9.43256
AT1G04985	20.4699	19.963	19.4032	17.3182	20.0681	23.0407	12.1021	14.3752	14.4716	16.4451	16.7024	14.119	14.8754	13.0907	14.5586	21.2521	18.5683	21.0922
AT1G04990	14.7564	9.14625	11.4957	8.21275	8.03644	7.64969	17.865	17.2124	20.3219	21.6135	22.9391	19.8266	15.8831	16.3016	14.2722	7.53028	8.78001	7.24909
AT1G04997	0.246625	0.0835274	0	0	0.091845	0	0	0	0	0	0	0	0	0.148196	0.047733	0.0836698	0	0.174677
AT1G05000	13.1945	18.9607	15.0175	14.4616	19.8844	19.6968	21.0346	18.9526	20.7837	21.9267	22.0847	21.9724	15.1634	22.7234	16.086	15.9809	14.6614	18.4284
AT1G05005	0	0.0417637	0	0.119025	0.0459225	0.183226	0	0.075659	0.0384884	0.313239	0.170868	0.257489	0	0	0.047733	0.460184	0.210048	0.218346
AT1G05010	274.371	335.07	418.231	470.448	451.786	497.322	313.214	232.424	376.571	327.178	331.954	405.03	319.294	242.943	308.975	336.06	327.381	312.104
AT1G05017	0.205521	0.125291	0	0.416589	0.688838	0.0916131	0.0960483	0	0	0	0.341737	0	0.239926	0	0.047733	0.0836698	0.294067	0.0436692
AT1G05020	4.02821	3.2158	4.1863	9.403	10.103	9.75679	5.66685	4.46388	5.9657	9.86704	5.46778	4.59188	4.99047	4.39649	5.63249	5.3967	4.32699	3.18785
AT1G05023	0.739876	0.626455	0.531593	2.67807	4.0871	3.16065	0.384193	0.529613	1.30861	0.313239	0.299019	0.257489	1.34359	1.48196	0.81146	0.502019	0.588135	0.611369
AT1G05027	0.0411042	0	0	0.119025	0.459225	0.13742	0	0.0378295	0.192442	0.0783098	0.128151	0.214574	0	0	0	0	0	0
AT1G05030	15.5374	14.2414	10.4325	14.283	17.2669	17.8187	12.1021	13.9212	13.3555	14.1741	14.7801	13.4752	12.7161	14.375	12.6015	13.3453	12.897	12.009
AT1G05040	0	0.0417637	0	0.119025	0.091845	0.0458065	0	0	0	0	0	0	0	0	0	0	0	0
AT1G05043	0.575459	0.167055	0.265797	1.07123	0.826605	1.00774	0.768387	1.13488	0.577326	1.01803	1.15336	0.429148	0.959706	0.740981	1.38426	0.460184	0.630144	0.262015
AT1G05047	0.28773	0.334109	0.132898	0.714152	0.91845	0.595485	0.288145	0.945737	0.615815	0.391549	0.384454	0.729552	1.24762	0.642184	0.525063	0.334679	0.924212	0.524031
AT1G05055	7.06993	5.6381	4.71789	7.43908	9.00081	7.97034	7.01153	8.66295	8.9678	8.7707	10.4657	10.7716	8.68534	9.28696	10.5013	8.49249	8.86403	8.73385
AT1G05057	1.27423	1.21115	1.59478	2.61856	2.15836	2.15291	2.5933	2.5724	2.11686	1.64451	1.7514	1.97408	2.35128	2.91453	2.00478	2.17541	1.34431	1.57209
AT1G05060	6.90551	6.34808	6.77782	7.73665	8.08236	8.52002	6.81943	7.14977	6.85094	9.31887	9.14145	8.58296	6.33406	5.82905	6.20528	8.28331	7.43571	9.6509
AT1G05061	0.452146	0.626455	0.332246	1.19025	0.321458	0.549678	0.768387	0.71876	0.423372	0.783098	1.53781	1.80242	0.959706	0.39519	0.954659	1.33872	1.42833	1.39742
AT1G05065	0.739876	0.709983	0.664492	0.654639	0.55107	0.549678	1.92097	1.05923	1.92442	1.72282	1.92227	1.75951	1.77546	1.48196	1.33652	1.17138	1.42833	1.79044
AT1G05070	9.82391	9.39683	11.4957	15.0567	11.3429	14.6123	9.12459	12.0676	11.2386	11.3549	12.2171	12.574	11.1806	9.48456	11.4559	14.0147	13.6531	15.1969
AT1G05077	0	0	0	0.178538	0.18369	0.0916131	0	0.113488	0.0384884	0	0.0427171	0.128744	0.143956	0.246994	0	0.0836698	0	0
AT1G05083	0.123313	0	0	0.0595127	0	0.0916131	0	0.0378295	0.23093	0	0.0854341	0.0858296	0.191941	0.345791	0.238665	0	0	0.0436692
AT1G05087	13.6877	11.4015	14.353	13.4499	13.8227	12.6884	14.0231	13.2781	13.9713	14.5656	12.9433	15.6639	9.54907	12.3497	10.549	11.8393	11.8887	9.95659
AT1G05090	14.4276	17.5825	24.4533	20.0558	16.1188	15.9865	18.3452	19.1039	16.3191	20.7521	20.6751	23.6031	13.8198	18.4751	15.5132	18.24	16.3838	18.7341
AT1G05100	4.06932	0.375873	0.730941	0.119025	0.229613	0.229033	0.768387	1.05923	1.11616	0.861408	1.40966	1.20161	0.527838	1.08677	0.572795	0.376514	0.546125	0.393023
AT1G05103	0	0	0	0.0595127	0	0.229033	0	0.264806	0.115465	0	0.0854341	0.214574	0.0959706	0.148196	0.0954659	0.16734	0.168039	0.0436692
AT1G05107	0.0822084	0.0417637	0	0.297563	0.505148	0.412259	0.192097	0.340465	0.423372	0.234929	0.128151	0.386233	0	0.0987975	0.334131	0.920368	0.378087	0.5677
AT1G05120	17.0171	10.1903	15.084	14.4021	11.2051	11.6349	18.7294	17.0233	17.8971	17.9329	18.0693	18.5392	14.8754	16.4004	18.6159	14.6004	14.4093	15.6336
AT1G05123	0	0.167055	0.265797	0.178538	0.0459225	0.183226	0.0960483	0.189147	0.153954	0.234929	0.170868	0.0429148	1.43956	0.79038	0.668261	0.0418349	0.0420096	0.0873385
AT1G05135	0.328834	0.0835274	0	0.238051	0	0	0.768387	0.529613	0.577326	0.234929	0.213585	0.171659	1.43956	1.18557	1.57519	0.334679	0.420096	0.524031
AT1G05137	2.9595	4.09284	2.65797	5.41565	7.7609	6.96259	5.18661	5.29613	4.965	5.16845	7.39005	7.46718	10.4128	5.63146	7.44634	4.22533	6.76355	3.49354
AT1G05140	50.6815	42.0978	43.3913	33.7437	36.0492	38.2485	37.6509	38.9644	35.8712	32.0287	33.6611	34.3748	33.6857	37.4936	34.7019	39.9942	38.0607	43.4072
AT1G05143	0.123313	0.208818	0	0.89269	0.55107	0.458065	0.0960483	0.416124	0.577326	0.234929	0.555322	0.300404	0.527838	0.543386	0.429597	0.0836698	0.294067	0.174677
AT1G05147	2.17852	1.25291	1.66123	3.33271	2.11244	2.56517	0.864435	0.567442	0.538838	0.626479	0.384454	0.815381	0.575823	0.592785	0.381864	0.334679	0.840193	0.349354
AT1G05150	21.8263	18.7937	24.5197	22.3172	19.1497	17.3607	37.2667	40.4397	34.3317	34.8479	34.729	40.1253	35.3172	36.6045	40.5253	35.6852	35.2461	31.1362
AT1G05153	0	0.417637	0.199348	0.119025	0.0459225	0	0	0.226977	0.73128	0.15662	0.256302	0.257489	0.431868	0.493987	0.0954659	0.16734	0.0420096	0.262015
AT1G05160	8.05643	7.89333	9.56868	12.6762	9.5978	10.7187	11.0456	11.7271	9.6221	11.2766	10.1667	11.9732	11.4205	12.6461	12.8879	11.7138	10.9225	12.4457
AT1G05163	6540.91	12178.2	5285.83	21860	32779.2	34243.2	10352	9210.72	11488.2	9416.52	13090	11499.8	19749.5	9202.05	9231.6	8577.08	8702.51	4093.21
AT1G05170	10.3583	7.0163	7.44231	9.81959	7.48537	6.64195	12.6784	15.5857	13.8558	16.0535	16.3179	15.5352	9.98094	9.78095	12.2674	11.6719	9.66222	11.747
AT1G05180	24.7036	22.3853	22.4598	30.411	26.5432	27.8504	26.0291	25.1188	23.4394	26.6253	28.6632	25.7918	25.96	26.7247	25.4894	27.2345	26.5081	28.385
AT1G05183	1.06871	1.96289	0.930288	4.58247	4.54633	4.48904	1.44072	1.05923	1.73198	2.58422	3.5028	2.3174	1.19963	0.889177	0.763727	1.92441	1.05024	1.1354
AT1G05187	0.575459	0.334109	0	0.476101	0.505148	0.732905	0.0960483	0.075659	0.346396	0.391549	0.469888	0.0858296	0.431868	0.296392	0.0954659	0.376514	0.126029	0.655039
AT1G05190	106.501	129.384	127.117	115.871	105.346	122.487	113.529	138.569	151.221	93.8935	103.461	119.389	245.013	173.192	236.755	247.119	225.634	254.81
AT1G05200	47.3932	34.7056	42.1288	34.4578	31.9161	34.9504	33.6169	36.0515	29.0587	33.8298	33.5329	36.3488	36.7087	47.4722	38.616	40.8727	38.2708	44.5426
AT1G05203	0.0411042	0.501164	0.132898	1.07123	0.780683	0.687098	0.57629	0.302636	0.654303	0.626479	0.384454	0.429148	1.67949	0.444589	0.954659	0.753028	0.672154	0.5677
AT1G05205	2.75398	2.83993	2.12637	2.61856	2.57166	2.70259	5.66685	5.9014	7.42826	5.79493	6.45028	5.36435	9.54907	5.92785	8.6874	5.48037	5.54527	6.07003
AT1G05207	3.20613	3.38286	2.52507	7.91518	9.5978	7.60389	10.7574	11.4623	12.8551	3.2107	3.54552	1.54493	27.1597	24.156	19.7614	3.55597	3.82288	4.06124
AT1G05210	0.698772	0.584691	0.598043	0.357076	0.55107	0.549678	2.01701	2.87504	3.11756	3.60225	3.11835	2.83238	4.12673	2.12415	3.15038	3.43046	2.89866	3.01318
AT1G05213	2.50736	2.71464	2.45862	3.03515	3.90341	4.2142	3.07355	3.40465	5.3114	1.72282	2.56302	1.63076	6.23809	6.57003	5.58476	2.04991	1.00823	1.31008
AT1G05220	0.575459	0.4594	0.531593	0.416589	0.55107	0.458065	0.672338	0.453954	1.15465	1.17465	0.72619	0.815381	0.623809	0.889177	0.715994	0.878533	0.504116	1.00439
AT1G05230	8.83741	4.05108	6.44557	9.34349	4.31672	5.17614	13.1586	11.6515	8.35198	14.8006	9.35504	11.6728	9.40512	12.9425	10.1671	6.35891	7.18365	10.3933
AT1G05240	5.50796	12.362	9.36933	1.72587	2.52574	1.42	22.6674	33.8196	28.212	36.1008	46.4762	24.7189	31.4304	16.1534	31.7901	27.9457	25.7099	25.7649
AT1G05243	0.0411042	0.167055	0	0.178538	0.91845	0.503872	0.192097	0.264806	0.654303	0.15662	0.170868	0.0858296	0.671794	0.543386	0.715994	0.209175	0.252058	0.0436692
AT1G05247	1.56196	1.04409	1.06319	1.07123	1.51544	1.09936	2.30516	1.70233	4.23372	4.62028	5.68137	3.99108	5.95018	3.8531	5.25063	3.51413	2.39455	4.27959
AT1G05250	1.72638	4.09284	4.0534	0.654639	0.642915	0.503872	8.16411	15.964	11.1231	12.373	17.1295	10.4712	13.9637	8.49658	13.3175	10.0822	10.9645	9.56356
AT1G05253	0.452146	0.835274	0.265797	1.9044	0.55107	1.64904	1.05653	1.58884	1.34709	0.391549	0.811624	0.257489	2.44725	2.42054	2.48211	1.00404	0.672154	0.960723
AT1G05257	0.0411042	0.167055	0	0.119025	0.091845	0.13742	0	0.226977	0.269419	0	0.0427171	0.0858296	0	0.148196	0.238665	0.251009	0.588135	0.174677
AT1G05260	60.9164	9.60565	13.5556	5.95127	7.25576	4.62646	36.0181	38.3969	43.5304	30.6974	36.0532	23.689	21.9293	23.1186	27.0646	19.6624	17.35	17.5114
AT1G05267	0.0411042	0	0	0	0	0.274839	0	0	0	0	0	0	0.0959706	0.0987975	0.0954659	0	0	0
AT1G05270	29.0196	30.9469	27.3771	28.328	32.3294	31.1943	23.1476	24.0217	27.7501	25.2158	26.1856	25.6201	23.3688	25.0946	24.3915	25.0173	22.3491	23.4067
AT1G05273	4.27484	3.88402	3.18956	3.15417	4.13303	4.35162	3.55379	4.69086	4.15675	6.26479	5.46778	4.84937	4.60659	4.84108	3.43677	4.22533	4.62106	2.62015
AT1G05277	0.28773	0.501164	0.465144	1.4283	1.51544	2.29033	0.672338	1.09705	1.07768	0.469859	0.256302	0.514978	2.63919	1.38316	1.00239	0.334679	0.252058	0.655039
AT1G05280	0.452146	0.4594	0.465144	0.357076	0.321458	0.366452	1.82492	1.96713	1.23163	1.25296	0.555322	0.901211	0.767765	1.48196	1.24106	0.376514	0.630144	0.524031
AT1G05283	0	0	0	0.0595127	0.0459225	0.183226	0.0960483	0.113488	0.0769768	0	0	0	0.0959706	0.197595	0	0	0	0
AT1G05293	0.0411042	0	0	0.357076	0.229613	0.412259	0	0.226977	0.307907	0.0783098	0.128151	0.257489	0.431868	0.246994	0.334131	0.0836698	0.252058	0.131008
AT1G05300	15.6607	16.4967	14.0872	12.4977	9.82742	11.4516	9.60483	9.30605	9.89152	10.4935	9.0133	9.65583	8.01354	11.6581	10.2626	10.3332	9.87226	11.223
AT1G05310	1.27423	1.08586	1.39543	1.66635	1.05622	1.3742	4.03403	4.95566	6.23512	7.90929	8.24439	8.96919	2.44725	4.1001	3.00718	4.26716	2.35254	2.79483
AT1G05317	0.123313	0.125291	0.132898	0.119025	0.321458	0	0.480242	0.680931	1.27012	0.313239	0.640756	0.0858296	0.719779	1.23497	1.24106	0.251009	0.0840193	0.218346
AT1G05320	5.09692	3.59168	6.91071	5.11809	3.35234	4.9013	11.7179	12.9755	11.4311	14.0175	15.9335	18.7967	16.171	9.73155	11.6946	24.5153	21.1308	24.8478
AT1G05330	0.0411042	0	0.265797	0.297563	0.229613	0.0458065	0.384193	0.605272	0.115465	0.704788	0.512605	0.729552	0.0959706	0.0493987	0.047733	0.543854	0.252058	0.0873385
AT1G05333	10.6871	9.3133	12.426	13.5094	14.787	13.5587	11.6218	15.0561	13.5479	13.9391	13.883	16.9513	12.4282	13.3377	13.8426	13.7637	12.7289	13.3628
AT1G05337	0.123313	0.0835274	0.332246	0	0.137768	0.0916131	0.0960483	0.113488	0.0384884	0	0.128151	0	0.0479853	0.197595	0.238665	0.0836698	0	0
AT1G05340	110.57	81.1886	58.0766	99.2671	106.081	106.958	9.50878	13.9212	16.3576	23.8062	29.9874	16.8226	6.14212	6.91582	6.82581	16.8176	14.4093	19.5202
AT1G05343	0	0	0	0.535614	0.137768	0.0916131	0.0960483	0.264806	0.192442	0	0.170868	0.171659	0.575823	0.691582	0.859193	0.334679	0.168039	0.131008
AT1G05347	1.76748	2.08818	3.18956	5.6537	3.58196	5.95485	1.53677	2.5724	3.23303	3.60225	2.73389	1.71659	4.94248	2.61813	3.81864	3.55597	2.81465	3.23152
AT1G05350	14.5509	9.48035	12.2266	10.6528	10.6081	10.5355	19.5939	22.622	20.2064	21.5352	22.8109	23.9894	17.1787	16.3016	19.6182	17.738	15.8796	17.8171
AT1G05360	14.6742	9.64741	11.4293	10.4147	8.03644	10.6271	13.927	16.9476	14.8565	17.0715	14.2248	12.4882	13.4839	11.0159	11.8378	11.0026	9.99829	11.1357
AT1G05363	0.0822084	0	0.0664492	0.119025	0.137768	0.13742	0.192097	0.151318	0.0769768	0	0.0854341	0	0	0	0	0	0	0
AT1G05370	0.534355	0.835274	1.19609	0.178538	0.505148	0.0458065	2.49726	3.21551	2.34779	3.91549	3.67367	3.34735	2.06337	1.97595	1.47972	1.33872	1.3023	2.18346
AT1G05380	40.3232	30.9469	42.0623	49.455	30.6303	31.6065	37.5549	29.9609	25.7872	42.209	34.0028	41.6274	25.4802	33.3442	28.4011	40.1615	37.1785	41.3984
AT1G05385	8.34416	7.76804	12.2266	12.1406	12.3532	15.1162	7.97201	9.19256	7.73617	8.30084	11.0637	11.9303	13.8198	8.64478	11.79	19.7461	19.6605	17.2057
AT1G05397	0.369938	0.125291	0.132898	0.119025	0.459225	0.412259	0	0.151318	0.153954	0.313239	0.299019	0	0.239926	0.39519	0.238665	0.460184	0.294067	0.174677
AT1G05400	0.575459	0.79351	0.730941	1.48782	1.28583	1.69484	0.288145	0.605272	0.192442	1.33127	1.70868	0.815381	0.767765	0.493987	0.238665	0.376514	0.882202	0.960723
AT1G05410	13.1122	12.2368	11.6951	12.4977	9.64373	11.5891	12.006	11.9541	9.50664	10.7284	11.8326	13.9902	11.2765	12.5473	12.5538	11.4628	11.8467	12.1401
AT1G05417	3.20613	5.09517	3.25601	6.1298	6.10769	6.41292	3.36169	5.03132	4.00279	6.49971	7.34734	3.69067	4.22271	3.60611	5.10743	3.5978	2.85666	5.85168
AT1G05420	2.09631	0.334109	0.598043	0.238051	0.18369	0.13742	1.72887	1.47535	1.42407	1.09634	1.70868	1.4591	0.479853	0.691582	0.381864	0.16734	0.168039	0.131008
AT1G05423	2.50736	4.09284	2.85731	3.86832	3.39827	4.26001	2.5933	2.87504	2.73268	2.97577	2.94748	3.64776	2.44725	2.66753	2.43438	2.00808	1.59637	3.27519
AT1G05427	2.75398	2.96522	1.86058	2.97563	3.21458	4.16839	3.16959	1.85364	2.54023	2.58422	3.16106	3.64776	2.11135	2.42054	2.62531	2.71927	2.01646	3.4062
AT1G05430	10.5638	6.26455	7.841	7.73665	7.39352	7.42066	9.60483	11.8785	12.8166	11.5899	10.8929	10.8574	13.148	11.4111	11.4559	13.8892	12.5189	13.0134
AT1G05433	1.9319	2.12995	0.598043	2.08294	2.20428	2.19871	1.92097	1.32403	1.77047	1.72282	2.13585	2.05991	1.24762	1.58076	1.76612	2.00808	1.38632	2.31447
AT1G05440	0.0822084	0.167055	0.132898	0.238051	0.275535	0.183226	1.15258	0.945737	0.808257	1.33127	1.11064	1.20161	0.959706	0.839779	1.24106	0.878533	1.3023	1.09173
AT1G05450	0.411042	0.250582	0.398695	0.0595127	0	0	0	0.189147	0.0769768	0.15662	0.0427171	0	0.143956	0.444589	0.238665	0.0836698	0.0420096	0
AT1G05453	0.164417	0.125291	0.132898	1.4283	1.28583	1.74065	0.288145	0.264806	0.346396	0.626479	0.811624	0.386233	1.53553	0.889177	0.763727	0.0418349	0.294067	0.480362
AT1G05460	2.42515	2.17171	4.51854	4.2254	2.61758	2.29033	7.58782	6.77148	5.38838	9.16225	6.23669	7.85341	6.57398	10.6207	7.49407	7.99047	7.47771	6.98708
AT1G05463	0.0822084	0.250582	0.265797	0.833177	0.596993	0.366452	0.192097	0.378295	0.269419	0.391549	0.427171	0.0858296	0.575823	0.296392	0.0954659	0.0418349	0.0840193	0.218346
AT1G05467	0	0.0417637	0	0.119025	0.229613	0.183226	0.0960483	0.113488	0.0769768	0.234929	0.213585	0.171659	0.575823	0.197595	0.334131	0.125505	0.0420096	0.0436692
AT1G05470	16.9349	21.1742	22.925	14.7591	10.8836	11.5891	27.5659	27.9938	26.5955	24.511	21.2731	24.5902	29.223	30.8248	26.3009	29.4936	30.7511	29.6951
AT1G05490	0.822084	0.208818	0.598043	0.178538	0.0459225	0.0458065	1.15258	0.75659	1.655	2.50591	0.384454	2.27448	0.431868	0.39519	0.763727	1.17138	1.00823	1.39742
AT1G05500	39.1312	32.6592	36.0155	29.7563	32.6968	33.1639	57.629	64.7262	54.0762	47.769	53.8235	59.5657	56.8626	64.3172	61.671	51.7079	53.8143	50.3506
AT1G05510	1.89079	2.67288	0.863839	1.84489	1.28583	2.06129	0.288145	0.378295	0.153954	0.15662	0.768907	0.600807	0.671794	0.543386	0.429597	0.251009	0.0420096	0.218346
AT1G05520	54.6686	40.3019	43.4578	36.6003	44.4071	44.2949	54.0752	51.7507	50.6507	53.5639	55.8312	56.7334	40.7875	47.4722	45.2031	34.3465	32.7255	33.2323
AT1G05523	0.0411042	0.0835274	0	0.238051	0.091845	0	0.192097	0.189147	0.23093	0.234929	0.213585	0.557892	0.911721	0.493987	0.238665	0	0.0840193	0.0436692
AT1G05530	0.164417	0.292346	0.531593	0	0.091845	0.320646	1.24863	0.453954	1.11616	0.469859	0.768907	0.257489	1.24762	0.839779	0.715994	0.502019	0.252058	0.524031
AT1G05540	0.164417	0.125291	0.598043	0.119025	0.137768	0.13742	1.44072	1.32403	0.769768	0.626479	0.640756	1.24453	1.15165	1.33377	1.57519	0.753028	0.630144	0.829716
AT1G05550	0	0.250582	0	0	0.091845	0.0458065	0	0.302636	0.23093	0	0	0.257489	0	0.148196	0	0.0836698	0.0420096	0.174677
AT1G05557	0.575459	0.542928	0.398695	0.773665	0.36738	0.0916131	0.864435	1.0214	0.538838	0.548169	0.72619	0.429148	1.05568	1.72896	0.906926	0.836698	0.882202	0.829716
AT1G05560	127.834	70.8312	77.9449	43.7418	35.7277	42.2336	24.3963	37.262	39.72	29.2879	32.9349	27.8517	33.6377	23.662	26.4441	32.3802	30.2049	26.6819
AT1G05562	17.8392	17.1649	15.2169	21.365	20.3896	22.5826	14.5993	13.543	15.8187	12.2946	15.6344	16.5651	18.2344	15.4124	15.5132	23.3857	21.887	21.8346
AT1G05563	2.9595	3.00698	1.92703	2.38051	2.89312	3.89356	2.30516	2.72372	2.50175	3.28901	3.16106	1.97408	3.55091	3.45791	4.6301	1.54789	1.68039	2.66382
AT1G05570	107.611	150.182	194.032	183.716	125.46	128.487	197.091	150.523	136.364	173.143	159.548	163.849	123.034	156.1	139.189	123.455	118.131	122.099
AT1G05575	4.48036	3.34109	1.92703	14.045	12.4909	11.4058	1.82492	2.83721	2.19384	13.7825	13.8403	4.46314	1.77546	1.77835	1.47972	3.43046	4.57905	4.23592
AT1G05577	0.0411042	0.0835274	0.132898	0.119025	0	0.183226	0	0.113488	0.153954	0	0.256302	0.0429148	0.0479853	0.197595	0	0.209175	0.168039	0.0873385
AT1G05590	10.9748	9.43859	11.0306	7.37957	8.54159	9.02389	15.848	21.4115	21.0532	18.5594	23.4517	24.7618	19.482	16.9438	20.382	14.0984	14.3673	14.4982
AT1G05600	5.96011	7.60099	7.7081	10.6528	14.9248	14.1542	5.85895	6.46884	5.88873	8.61408	10.423	10.4712	8.87728	8.84238	10.6922	17.6543	15.2075	13.6248
AT1G05607	0.205521	0.0835274	0.199348	0	0.137768	0.0458065	0	0	0	0	0	0	0	0.148196	0.286398	0.125505	0.0420096	0
AT1G05610	0.28773	0.0417637	0.132898	0.178538	0.275535	0.183226	0.57629	0.302636	0.923722	0.704788	0.811624	0.643722	0.383882	0.148196	0.668261	0.292844	0.420096	0.524031
AT1G05620	8.54968	6.64042	7.77455	3.7493	5.23517	3.4813	20.5543	17.0611	18.9748	15.2704	16.6169	14.8056	15.4033	14.5726	16.3724	8.57615	8.44394	9.73824
AT1G05630	3.61717	2.17171	2.39217	2.79709	2.15836	1.96968	12.9665	13.2403	11.7775	11.2766	12.0462	11.2866	12.1883	16.7462	14.7018	9.07817	9.45217	8.90853
AT1G05640	1.23313	0.751746	0.730941	1.24977	1.33175	1.55742	3.55379	3.36682	2.46326	6.18648	4.69888	8.1109	4.17472	3.21092	4.10503	6.65175	5.08317	4.5416
AT1G05650	0.0822084	0.0835274	0.199348	0.178538	0.275535	0.274839	1.82492	3.66946	4.61861	0.704788	1.45238	0.772466	4.65457	1.18557	3.9141	0.418349	0.420096	0.393023
AT1G05660	0.411042	1.00233	1.39543	0.535614	0.413303	0.274839	4.99451	5.37179	6.3121	3.52394	3.2465	1.80242	5.90219	6.96522	7.49407	3.38863	1.68039	3.14419
AT1G05670	4.52146	4.00931	5.31593	5.47516	5.00555	4.76388	6.14709	5.9014	5.04198	8.69239	6.96288	5.53601	4.84651	6.81703	5.91889	6.81909	5.37723	6.89974
AT1G05675	1.10981	0.0835274	0.0664492	0.595127	0.229613	0.183226	0.0960483	0.226977	0.115465	0.861408	1.02521	0.214574	0.335897	0.246994	0.0954659	0.334679	0.252058	0.174677
AT1G05680	32.1846	12.9885	16.8116	8.03421	6.06177	7.0084	4.41822	4.69086	4.34919	5.71662	5.85224	6.22265	4.12673	3.60611	5.01196	4.01615	2.1845	2.70749
AT1G05687	0	0.0417637	0	0.0595127	0.229613	0	0.672338	0.340465	0.269419	0.15662	0.384454	0.214574	0.575823	0.345791	0.47733	0.16734	0.0840193	0.0873385
AT1G05690	8.63189	6.84924	6.71137	2.85661	2.66351	2.74839	5.37871	6.5445	5.15745	2.4276	2.99019	3.1757	4.5586	5.63146	4.39143	4.18349	4.03292	2.92584
AT1G05700	3.24723	2.71464	2.99021	1.9044	1.28583	3.20646	2.7854	5.18264	2.80965	3.44563	2.90476	4.29148	5.27838	2.91453	6.53942	8.32515	7.35169	9.47623
AT1G05703	0.28773	0.167055	0.0664492	0.119025	0.36738	0.641292	0.0960483	0.189147	0.461861	0	0.384454	0	0.575823	0.197595	0.572795	0	0.252058	0.218346
AT1G05707	0.0411042	0.125291	0.398695	0.238051	0.137768	0.366452	0.288145	0.680931	0.500349	0	0.469888	0.0429148	0.671794	0.79038	0.525063	0.292844	0.126029	0.174677
AT1G05710	9.41287	8.47803	7.17651	6.6059	6.01585	6.3213	10.1811	10.8192	12.0084	14.8006	14.951	12.0591	7.53369	9.18817	7.39861	8.78533	8.31791	10.0003
AT1G05717	0	0.0835274	0	0.0595127	0	0.229033	0	0	0	0	0	0	0	0	0	0	0	0
AT1G05720	9.20734	7.89333	8.2397	8.74836	9.96518	11.4974	11.7179	13.1647	12.8936	12.7645	16.1898	11.8874	11.7084	9.97855	12.8402	12.0066	10.6284	12.6641
AT1G05730	0.78098	0.417637	0.398695	0.238051	0.459225	0.458065	0.192097	0.907907	1.07768	0.15662	0.939776	1.07287	0.863735	0.592785	1.62292	1.25505	1.59637	1.17907
AT1G05733	0	0.0835274	0	0.178538	0.0459225	0.0458065	0.0960483	0.0378295	0.0769768	0.15662	0.0854341	0.0429148	0.191941	0.296392	0.238665	0	0	0.0436692
AT1G05747	0	0	0.132898	0.178538	0	0.0458065	0	0	0	0.15662	0.299019	0.171659	0	0	0	0.0418349	0.252058	0.0873385
AT1G05750	4.76809	6.13926	4.11985	8.9269	8.17421	7.28324	5.66685	6.01489	5.34989	6.18648	7.43277	7.68175	5.95018	7.21222	7.30314	7.11193	6.80556	7.68579
AT1G05753	0.452146	0.542928	0.398695	3.03515	2.52574	2.42775	0.192097	0.529613	0.423372	0.704788	1.40966	0.343318	1.15165	1.08677	1.00239	0.585689	0.462106	0.655039
AT1G05757	0.123313	0.167055	0	0.119025	0.505148	0.320646	0.384193	0.340465	0.23093	0.15662	0.128151	0	0.623809	0.197595	0.429597	0.0836698	0	0.0873385
AT1G05760	1.84969	1.41997	1.52833	2.14246	3.44419	4.12259	1.92097	3.17768	4.50314	5.87324	6.40756	3.86233	4.5586	3.8037	4.58236	5.43854	5.96537	8.47183
AT1G05767	6.00122	3.63344	3.52181	3.15417	4.86779	3.20646	7.39572	8.209	7.77466	8.14422	9.18417	8.88336	7.91757	7.60741	10.1671	8.78533	6.67953	7.86046
AT1G05770	0.246625	0.4594	0.598043	1.01172	0.872528	1.42	0.960483	0.605272	0.96221	1.25296	1.06793	0.600807	1.00769	0.740981	0.906926	1.63156	1.3023	2.35814
AT1G05773	0.616563	0.334109	0.132898	1.07123	1.0103	0.503872	1.24863	1.05923	1.46256	1.01803	1.02521	0.98704	4.12673	2.96392	3.15038	0.794863	0.336077	0.611369
AT1G05777	0.493251	0.250582	0.265797	0.595127	0.55107	1.51162	0.480242	0.567442	1.19314	0.704788	0.598039	0.557892	1.6315	0.493987	1.09786	0.16734	0.252058	0.5677
AT1G05780	3.78159	1.58702	2.25927	1.13074	1.74506	3.06904	2.5933	2.87504	4.27221	3.60225	2.52031	3.30444	4.46263	2.71693	4.2005	3.38863	2.68862	2.75116
AT1G05783	0.28773	0.668219	0.79739	1.72587	1.97467	1.87807	0.57629	0.907907	1.0007	1.33127	2.17857	1.93117	0.239926	0.79038	0.238665	0.711193	1.3023	1.39742
AT1G05785	11.057	9.7727	6.71137	7.61762	11.7562	11.3142	6.62733	8.58729	10.2379	7.51774	7.90266	7.51009	6.43003	6.96522	7.25541	5.81505	6.13341	6.68139
AT1G05790	48.0919	44.6454	45.9828	42.6706	41.468	48.0511	35.2497	32.2685	31.445	28.2698	28.9195	33.1731	27.1117	25.9837	29.2126	26.6907	26.5501	28.123
AT1G05800	0.28773	0	0.0664492	0	0.091845	0.0458065	0	0	0	0	0	0	0	0	0	0	0	0
AT1G05805	48.7496	45.063	41.9959	51.657	48.2186	53.0898	39.764	41.7637	48.9188	40.6428	42.6744	37.9367	36.1329	35.7647	35.4656	29.3263	27.1382	30.1318
AT1G05810	7.02882	5.51281	6.84427	13.2713	11.6643	9.84841	4.80242	7.94419	8.54443	9.63211	9.35504	9.05502	10.5088	8.79298	10.2149	9.41285	8.35992	7.81679
AT1G05820	3.04171	1.96289	1.79413	11.5455	8.44974	9.06969	4.61032	3.63163	4.50314	8.30084	5.68137	5.49309	3.07106	4.34709	4.86876	4.60184	6.51149	5.89535
AT1G05830	52.7778	47.4018	59.2727	58.2034	56.9439	54.2349	56.2843	58.5222	54.8845	63.6659	53.9944	60.2953	62.8607	65.6509	65.776	50.4947	47.975	52.1847
AT1G05833	0.123313	0.709983	0.398695	1.13074	1.4236	1.28258	0.864435	1.05923	0.769768	0.234929	0.384454	0.429148	1.05568	0.839779	1.14559	0.292844	0.168039	0.349354
AT1G05835	1.84969	3.17404	4.11985	1.30928	1.69913	1.69484	8.45225	6.92279	8.27501	9.24056	8.58613	9.22668	8.06153	10.4231	9.59432	7.15377	6.5535	8.90853
AT1G05837	0.246625	0.0835274	0.0664492	1.01172	0.36738	1.00774	0.0960483	0.264806	0.307907	0.313239	0.897058	0.429148	0.287912	0.296392	0.334131	0.125505	0.630144	0.131008
AT1G05840	55.5318	68.4924	62.0635	60.6434	51.9384	52.7691	39.9561	40.5532	42.0293	35.0828	35.5406	34.8897	28.2154	33.3936	30.931	36.1872	33.2716	37.5119
AT1G05847	0.123313	0.250582	0	0.416589	0.459225	0.549678	0.192097	0.113488	0.192442	0.15662	0.170868	0	0.335897	0.0987975	0.190932	0.0418349	0.168039	0.0436692
AT1G05850	369.486	343.506	354.839	563.823	581.517	594.752	623.45	712.859	680.975	666.573	764.678	804.867	443.768	479.365	473.75	537.83	494.285	481.672
AT1G05860	10.4405	11.6521	9.70158	10.2957	12.3532	11.4516	9.50878	12.1054	11.4695	13.391	12.7724	16.3505	10.3648	10.9665	11.3127	15.6044	13.4851	16.6817
AT1G05870	11.8791	11.7774	16.1472	9.81959	7.80683	9.57357	27.6619	30.4527	28.9818	25.7639	22.0847	32.1432	16.8908	21.8342	22.9118	27.0672	20.1226	21.4416
AT1G05890	147.4	156.488	157.95	147.889	146.998	149.467	98.5456	99.6428	106.382	99.6884	111.15	109.991	84.1182	84.1261	87.3513	114.502	105.654	110.396
AT1G05894	0.0822084	0.208818	0.132898	0.535614	0.55107	0.366452	0.192097	0.113488	0.0384884	0.548169	0.598039	0.386233	0.335897	0.0493987	0.238665	0.418349	0.504116	0.305685
AT1G05900	16.3595	13.9908	12.8247	10.2957	8.63343	10.7645	9.50878	11.7271	12.0084	8.30084	8.15896	9.52709	9.11721	11.5593	12.0764	9.95671	7.81379	7.59845
AT1G05907	2.26073	1.62878	1.46188	2.02343	2.8472	3.02323	2.5933	2.83721	2.42477	3.44563	3.97269	3.51901	3.50293	2.61813	3.9141	2.7611	2.22651	2.70749
AT1G05910	15.4552	9.48035	14.1537	12.7357	10.4703	9.20711	21.5148	20.0875	18.1665	25.1375	20.8886	30.3837	24.2806	25.0452	23.771	24.0132	22.8532	22.7953
AT1G05913	2.9184	1.92113	1.46188	2.32099	3.39827	3.20646	2.9775	3.66946	3.04058	4.15042	4.44258	4.50605	5.75823	3.65551	4.58236	3.09578	2.6046	3.01318
AT1G05917	2.71288	1.58702	1.46188	1.9044	2.80127	2.7942	2.30516	3.25334	2.38628	3.44563	3.84454	3.99108	4.51062	3.40851	3.72317	2.51009	2.01646	2.44548
AT1G05920	0	0	0.199348	0	0	0.13742	0.0960483	0.075659	0	0.234929	0	0.214574	0	0.197595	0.238665	0.209175	0.0840193	0.0436692
AT1G05927	0.411042	0.167055	0.332246	1.01172	0.872528	1.42	0.192097	0.302636	0.615815	0.15662	0.598039	0.214574	1.05568	0.79038	0.668261	0.0418349	0.126029	0.174677
AT1G05937	0.246625	0.125291	0.265797	0.297563	1.05622	0.595485	0.192097	0.075659	0.23093	0.313239	0.640756	0.0429148	0.239926	0.148196	0.334131	0	0.252058	0.480362
AT1G05940	41.0631	41.1372	36.4806	40.2306	41.1466	40.0349	37.2667	34.7275	35.9482	35.7093	36.3095	37.0784	29.271	33.8875	33.4131	27.9875	25.8359	32.1406
AT1G05950	1.31533	0.960565	1.86058	1.30928	0.872528	0.595485	5.28266	4.53954	5.08047	5.79493	4.82703	6.65179	5.2304	5.33506	5.25063	4.64367	4.83111	4.62894
AT1G05960	151.181	133.769	173.831	130.63	103.555	102.24	170.582	165.088	146.602	157.403	151.902	165.394	137.574	162.868	159.38	134.918	133.129	130.964
AT1G05970	6.20674	9.43859	8.90419	10.0576	12.5368	11.3142	7.68387	7.45241	7.65919	6.73464	9.14145	8.66879	8.39743	7.40981	8.44873	12.2576	8.56997	9.17054
AT1G05973	0	0.125291	0	0	0.229613	0.0458065	0	0	0	0	0	0	0.287912	0	0.143199	0	0.126029	0.174677
AT1G05977	0	0.0417637	0	0	0.18369	0.687098	0.192097	0.151318	0.500349	0.391549	0.341737	0.257489	0.623809	0.39519	0.334131	0.125505	0	0.436692
AT1G05993	1.15092	1.00233	0.664492	0.476101	1.23991	1.00774	1.24863	1.58884	1.61651	1.5662	2.86204	2.40323	1.67949	1.87715	2.62531	1.71523	1.84842	1.83411
AT1G05997	1.973	1.67055	0.465144	0.357076	1.60729	1.87807	1.53677	2.04279	3.0021	2.11437	3.71638	3.4761	2.83113	2.56873	3.24584	2.25908	2.68862	2.48915
AT1G06000	12.8656	8.97919	10.6983	2.26148	1.79098	1.69484	15.1756	17.6664	19.7061	6.57802	12.1744	9.09794	13.6278	10.7689	17.1839	8.65982	6.67953	6.37571
AT1G06002	5.96011	3.50815	4.71789	2.61856	4.40856	4.58065	4.22613	4.04775	5.73477	5.24676	4.65616	6.30848	4.22271	2.32174	5.10743	5.06202	3.15072	3.79922
AT1G06010	2.50736	3.09051	3.52181	2.32099	4.27079	4.35162	4.51427	5.71225	7.23582	6.10817	5.80952	5.57892	6.47801	5.08807	5.91889	6.65175	5.58728	7.07442
AT1G06017	0	0.0417637	0.199348	0.178538	0.137768	0.0916131	0.0960483	0.113488	0.0384884	0.15662	0.0854341	0	0.575823	0.543386	0.668261	0.125505	0.0420096	0.174677
AT1G06020	0.616563	0.292346	0.132898	0.476101	0.321458	0.503872	0.288145	0.794419	0.384884	1.17465	0.768907	1.24453	0	0.246994	0.334131	0.334679	0.168039	0.262015
AT1G06030	0.164417	0.0835274	0.132898	0.0595127	0.0459225	0.0458065	0.0960483	0	0.192442	0	0.0854341	0	0	0	0	0	0	0
AT1G06033	1.89079	1.41997	0.79739	0.714152	1.92875	0.916131	1.92097	1.89147	2.57872	1.87944	3.37465	2.57489	1.53553	1.48196	2.67305	1.29688	1.68039	1.87778
AT1G06040	217.4	235.004	196.025	214.484	212.943	216.619	136.485	158.619	150.99	137.982	153.995	157.884	97.746	116.828	103.676	202.314	185.22	203.106
AT1G06045	0.616563	0.4594	0.531593	1.4283	2.15836	2.24452	0.0960483	0.453954	0.423372	0.234929	0.72619	0.343318	1.15165	1.08677	0.620528	0.669358	0.252058	0.742377
AT1G06050	9.7417	7.60099	6.71137	7.91518	9.82742	9.25292	5.66685	7.41458	7.92861	6.49971	7.34734	7.12386	5.95018	5.33506	4.39143	5.81505	6.5535	5.45866
AT1G06060	21.1276	23.8888	22.0611	17.3777	20.757	22.9949	12.2942	18.3473	17.9356	14.4873	17.5994	18.0242	14.5875	15.3136	14.5586	18.3655	14.7874	17.7297
AT1G06070	22.6484	23.0118	26.9784	22.7933	19.9763	27.7588	21.4188	22.5464	22.5927	26.8603	26.0574	32.9586	20.6817	20.2535	18.6159	25.3938	24.4916	23.8434
AT1G06073	0.0411042	0.250582	0	0.119025	0	0	0	0	0	0	0	0	0	0	0	0	0	0
AT1G06080	1.39754	0.542928	1.46188	0.238051	1.0103	0.458065	2.49726	3.06419	2.96361	8.30084	5.85224	12.0161	2.25531	4.98927	2.76851	2.71927	2.35254	2.22713
AT1G06083	0.534355	1.04409	0.398695	0.654639	1.19399	1.74065	1.05653	0.378295	0.73128	0.234929	0.598039	0.214574	1.72747	0.938576	0.715994	0.669358	0.420096	0.524031
AT1G06087	1.68527	0.751746	0.265797	0.476101	0.91845	0.732905	2.5933	3.44248	2.80965	2.11437	3.16106	3.64776	2.9271	3.21092	2.43438	1.96624	1.17627	2.2708
AT1G06090	4.60367	2.67288	4.85079	0.833177	1.28583	2.06129	11.6218	11.3867	17.2043	6.42141	7.77451	3.69067	9.74101	11.2629	10.3103	4.68551	3.31876	3.75556
AT1G06100	0.0822084	0	0	0.0595127	0.091845	0.0916131	0.480242	0.416124	0.461861	0.469859	0.384454	0.257489	0.431868	0.740981	1.28879	0.376514	0.126029	0.174677
AT1G06110	57.5048	69.2859	60.3359	67.8444	68.5623	69.1679	50.2333	51.8642	50.9971	48.7087	52.7556	53.7293	44.5783	48.8554	43.9143	48.9468	45.5805	51.355
AT1G06113	0.328834	0.292346	0	0.357076	0.459225	0.229033	0.672338	0.151318	0.538838	0.704788	0.811624	0.257489	0.287912	0.246994	0.381864	0.376514	0.210048	0.393023
AT1G06120	1.02761	0.208818	0.863839	0.535614	0.18369	0.274839	3.45774	1.89147	5.11896	2.27098	2.05042	1.07287	1.9674	3.45791	2.14798	1.42239	0.840193	0.480362
AT1G06130	18.7846	21.4248	19.4696	19.5797	18.2312	20.7962	16.9045	20.3523	20.014	18.8727	22.4692	18.5821	20.7776	18.5245	21.0502	18.5329	19.9966	20.7866
AT1G06140	0.493251	0.709983	0.398695	1.54733	0.964373	1.09936	1.24863	1.05923	1.07768	2.03606	1.58053	1.58785	1.00769	1.08677	1.00239	1.21321	1.34431	1.83411
AT1G06143	1.15092	0.918801	1.59478	0.654639	3.07681	1.69484	1.15258	1.55101	2.11686	2.66253	5.2542	3.81942	3.74285	3.26032	3.24584	3.38863	3.65484	4.01757
AT1G06148	1.43865	1.00233	1.52833	0.773665	0.137768	0.503872	0.384193	0.491783	0.0769768	0.548169	0.768907	0.557892	0.671794	0.197595	0.190932	0.251009	0.840193	0.305685
AT1G06150	30.5815	19.4201	23.5895	24.6382	19.9763	21.3917	27.3738	27.0859	23.401	31.1673	28.7486	32.0574	21.7373	24.4524	28.0192	25.6448	24.6176	28.2103
AT1G06153	0.123313	0	0.0664492	0.0595127	0	0.0458065	0.57629	0.151318	0.192442	0	0	0	0.143956	0.691582	0.334131	0.125505	0.126029	0.0436692
AT1G06160	0.328834	0.4594	0.730941	0.119025	0.137768	0.274839	0.864435	1.43752	1.03919	0.861408	0.854341	0.815381	1.00769	0.592785	1.52745	0.543854	0.420096	0.655039
AT1G06173	0	0	0	0.119025	0	0.320646	0	0	0	0	0	0	0.0959706	0.296392	0.429597	0.0418349	0	0
AT1G06177	0.698772	1.00233	1.12964	1.54733	0.872528	0.961937	1.34468	1.36186	1.73198	2.03606	2.22129	3.04695	1.72747	1.97595	1.81385	1.96624	1.72239	1.61576
AT1G06180	9.24845	6.43161	6.77782	2.97563	4.31672	4.16839	2.7854	3.9721	3.15605	4.46366	2.86204	4.20565	5.56629	4.84108	5.39382	5.18753	5.08317	5.63333
AT1G06190	21.292	21.2577	24.3868	22.1387	19.0119	25.2394	25.1647	26.9724	25.0944	25.1375	26.9118	33.3019	53.4076	42.3347	54.1769	45.9347	48.9412	48.8222
AT1G06200	29.8828	36.9609	31.4305	38.1476	39.1719	43.8369	26.0291	24.5135	28.6739	28.5048	35.7969	32.8727	25.96	25.7367	27.7806	41.7512	36.4224	41.8788
AT1G06207	0.205521	0.167055	0.0664492	0.535614	0.505148	0.641292	0.480242	0.416124	0.461861	0.15662	0.256302	0.214574	0.527838	0.39519	0.334131	0	0	0.174677
AT1G06210	10.5227	8.56155	11.3628	9.70056	10.057	12.3678	14.0231	14.6778	14.0868	12.6862	16.4461	17.2518	12.3802	8.54598	15.0836	16.9431	16.5518	16.5943
AT1G06213	0	0.125291	0.0664492	0.297563	0.0459225	0.13742	0	0	0	0	0	0	0.143956	0	0.190932	0.209175	0	0
AT1G06220	45.1324	33.9121	46.7802	42.6706	41.1466	40.5846	69.8271	61.1324	56.347	66.7983	65.528	76.0879	83.3984	87.5346	92.7929	66.4338	64.6528	67.6873
AT1G06227	0.164417	0.167055	0	0.357076	0.229613	0.0458065	0	0.0378295	0.0384884	0	0.128151	0.171659	0.0479853	0.296392	0.572795	0.0418349	0	0.0436692
AT1G06230	32.9245	27.1882	36.0819	42.8491	27.278	26.2013	30.5434	24.4378	24.4017	33.2817	24.8186	30.5983	25.0963	27.8115	29.4035	30.665	28.1465	34.2804
AT1G06233	8.7963	4.34342	2.85731	4.64199	6.61284	5.40517	4.80242	7.14977	6.27361	8.37915	9.05602	9.78457	5.95018	8.10139	8.30553	6.44257	6.42747	8.9522
AT1G06237	9.86501	5.30399	3.72115	5.71321	7.39352	6.59614	5.955	8.36031	7.92861	9.71042	10.6793	11.587	7.24578	10.2255	9.88072	8.49249	7.81379	10.3059
AT1G06240	9.37176	8.72861	9.56868	7.79616	5.83216	6.55033	6.62733	7.79287	9.89152	10.4935	9.05602	9.01211	8.73332	9.03997	8.78286	12.3413	9.28413	9.86925
AT1G06243	5.8779	3.92579	3.05666	4.40394	4.73002	4.9013	5.18661	6.43101	5.3114	5.16845	7.09103	7.81049	5.18241	8.20019	5.63249	5.31303	5.04116	6.46305
AT1G06247	3.946	3.00698	2.12637	2.61856	4.04118	4.2142	4.61032	3.5938	4.54163	4.38535	5.85224	4.97812	4.99047	5.48326	4.58236	4.51817	3.0667	5.28398
AT1G06250	0	0.125291	0	0.357076	0.229613	0.641292	0.288145	0.189147	0.307907	0.0783098	0.256302	0.300404	0.383882	0.39519	0.334131	0.334679	0.210048	0.524031
AT1G06253	6.12453	4.63577	3.6547	4.99906	6.01585	5.86324	7.20362	7.07411	10.3534	10.4935	11.4482	10.6858	10.9886	9.87975	9.73752	9.45469	7.8558	11.878
AT1G06260	0.0411042	0.292346	0.0664492	0.535614	1.28583	1.23678	0.960483	0.340465	0.500349	0.15662	0.128151	0	0.383882	0.444589	0.143199	0.0836698	0	0.0436692
AT1G06263	4.48036	4.42695	2.52507	5.89175	7.7609	8.3826	2.5933	4.2369	5.15745	7.59605	10.0385	8.58296	4.31868	3.7543	5.10743	7.02826	7.35169	7.99147
AT1G06265	8.91961	9.48035	14.0872	14.283	11.0673	15.9865	5.85895	6.09055	4.84954	6.65633	6.92017	6.05099	8.92526	8.54598	10.0239	6.31707	5.6713	10.568
AT1G06267	2.21963	0.835274	0.332246	1.24977	1.4236	0.961937	0.480242	1.96713	1.61651	3.36732	2.99019	4.42022	1.2956	1.87715	1.71839	2.42642	1.55436	2.40181
AT1G06270	2.26073	2.04642	1.59478	1.48782	3.6738	2.56517	3.36169	3.32899	3.23303	3.60225	3.84454	5.83641	2.9271	3.55671	3.19811	3.43046	3.36077	4.27959
AT1G06273	1.80859	1.08586	0.398695	1.30928	1.33175	1.14516	0.768387	1.81581	1.50105	2.74084	2.17857	3.73359	0.959706	1.77835	1.86159	2.09175	1.17627	1.31008
AT1G06277	1.43865	1.04409	0.664492	1.01172	1.74506	1.05355	1.15258	1.0214	1.30861	2.27098	2.69118	2.83238	1.6315	1.77835	1.62292	1.46422	1.05024	1.31008
AT1G06283	2.42515	1.25291	1.19609	1.36879	2.43389	1.87807	1.44072	2.00496	2.38628	5.40338	6.49299	5.10686	3.50293	2.81573	3.00718	2.92844	2.22651	2.92584
AT1G06290	80.6465	64.7755	69.3729	58.3224	68.1949	66.3737	74.8216	81.4469	75.5527	64.5273	79.2829	72.2256	71.1142	71.4306	75.5613	59.2801	53.8143	51.5734
AT1G06310	0.0822084	0.208818	0	0	0	0.412259	0.288145	0.226977	0.269419	0.0783098	0.0854341	0.171659	0.0959706	0.444589	0.334131	0.251009	0.0420096	0.262015
AT1G06313	0.164417	0.167055	0	0.178538	0.459225	0.320646	0	0.151318	0.115465	0.391549	0.213585	0.214574	0	0	0.0954659	0.0418349	0.126029	0.305685
AT1G06330	0.0822084	0.292346	0.0664492	0	0	0.0916131	0	0.189147	0.192442	0	0.128151	0.128744	0.287912	0.148196	0.238665	0	0.0840193	0.0436692
AT1G06340	0.164417	0	0.132898	0.178538	0.0459225	0	0.384193	0.794419	0.461861	0.0783098	0.256302	0.0429148	0.0479853	0.0987975	0.238665	0.209175	0.126029	0.0436692
AT1G06350	0.986501	0.4594	1.06319	0	0.137768	0.183226	8.45225	8.24683	10.7768	17.5414	19.479	15.7497	3.40696	2.17354	2.76851	2.59376	3.61283	4.5416
AT1G06360	3.57607	2.17171	7.37586	1.19025	1.56137	0.961937	38.8996	56.3659	43.8383	30.5408	33.6611	29.74	62.4289	47.3734	58.3774	28.9498	31.1291	31.5292
AT1G06370	3.49386	4.51048	4.3192	6.42737	5.46478	5.22195	3.93798	4.19907	4.73407	4.54197	5.33963	5.66475	5.42234	5.63146	5.34609	5.98239	4.369	6.72506
AT1G06380	3.20613	1.50349	1.32898	2.32099	3.2605	2.29033	2.11306	2.34543	1.69349	4.15042	2.69118	3.90525	3.40696	3.55671	4.15277	4.47633	4.03292	3.18785
AT1G06390	81.6741	65.8196	64.057	64.0951	61.4902	57.6704	69.0587	73.9945	77.1693	71.6535	74.7122	72.3973	70.0105	67.9233	68.6877	68.7766	63.3925	73.1897
AT1G06397	11.5092	10.3574	7.30941	8.27226	7.25576	11.0394	6.91548	7.5659	8.39047	8.14422	7.77451	7.03803	5.90219	4.98927	7.01674	4.68551	3.02469	6.02636
AT1G06400	36.4594	48.6129	51.5646	56.418	49.4585	61.335	29.5829	32.6468	35.6788	32.1853	38.1036	35.0185	29.5589	20.3523	24.9643	38.1534	39.8671	40.0447
AT1G06410	98.7734	59.0956	72.0309	130.69	101.259	80.2989	87.2119	75.6211	72.5891	104.622	89.7058	89.3057	70.2984	92.3263	83.8668	96.6805	97.2523	94.4129
AT1G06420	0.0411042	0	0.0664492	0.238051	0.137768	0.13742	0.0960483	0	0.0769768	0.391549	0.170868	0.0429148	0.191941	0.0987975	0	0.125505	0.0420096	0.262015
AT1G06423	1.06871	0.79351	1.12964	0.833177	1.37768	0.412259	1.34468	0.945737	1.34709	0.939718	0.939776	1.20161	1.00769	1.33377	1.24106	1.21321	0.882202	0.611369
AT1G06430	146.249	133.56	147.451	90.3402	84.3596	89.4602	61.2788	69.4171	67.1623	49.805	53.1828	66.1317	59.6937	66.3425	67.5421	109.022	91.8331	88.9106
AT1G06440	1.10981	0.79351	1.46188	2.20197	1.51544	1.3742	2.30516	1.2862	0.808257	2.27098	1.96499	2.14574	1.10366	1.63016	1.76612	2.30092	1.93244	1.65943
AT1G06450	7.52207	6.47337	6.91071	8.21275	7.94459	8.06195	5.5708	5.93923	4.77256	7.67436	8.41526	10.2137	5.56629	7.60741	7.35088	6.52624	6.84757	6.2447
AT1G06453	4.11042	2.46406	2.45862	2.85661	5.74031	6.3213	6.43524	6.99845	9.16024	7.9876	9.73949	9.91332	9.69303	9.58336	11.5514	7.69762	8.10786	6.02636
AT1G06457	4.72698	4.42695	3.98695	6.6059	5.18924	7.78711	5.7629	6.09055	6.46605	9.39718	8.67156	9.18377	10.4608	7.40981	6.82581	6.81909	6.88958	4.80362
AT1G06460	41.7208	45.8983	45.2519	46.5389	38.3453	45.2111	36.3063	36.8837	44.3002	42.1307	47.4159	40.9836	47.6974	47.9662	41.2413	45.5582	38.4388	49.1716
AT1G06463	2.05521	1.67055	1.26253	3.15417	2.66351	2.93162	2.68935	4.38822	3.88733	3.83718	5.33963	3.73359	6.95787	5.77965	5.10743	3.26312	2.85666	2.00879
AT1G06467	0.534355	0.167055	0.398695	0.178538	0.73476	0.229033	1.24863	1.09705	1.80896	0.861408	1.11064	0.901211	1.58351	1.38316	2.00478	1.58973	1.51235	1.44109
AT1G06470	24.2926	17.6243	16.28	19.5797	21.308	18.5058	22.0911	27.0481	26.0567	25.8422	29.6029	25.1481	24.9044	26.5765	27.0169	20.3736	21.5509	21.5289
AT1G06473	1.23313	1.50349	1.32898	1.48782	2.2502	1.51162	1.15258	1.21054	1.0007	1.33127	1.15336	0.858296	1.00769	1.58076	1.05013	0.711193	1.68039	1.44109
AT1G06475	0.0822084	0.125291	0.132898	0	0.18369	0.0458065	0.384193	0.832249	1.53954	1.25296	0.854341	0.300404	0.575823	1.13617	0.429597	0.543854	0.546125	0.873385
AT1G06490	2.63067	2.00466	6.37912	3.7493	2.70943	1.83226	10.1811	10.1005	10.5458	14.2524	13.2423	15.3206	12.2842	15.2148	13.8903	10.6261	11.2586	14.3235
AT1G06500	0.28773	0.0835274	0.265797	1.13074	0.91845	0.503872	0.768387	0.75659	0.808257	1.17465	0.897058	1.11578	1.2956	1.18557	0.763727	0.794863	1.3023	1.52842
AT1G06510	4.11042	3.75873	5.31593	7.20103	6.79653	7.32905	5.47475	7.67938	5.92721	8.53577	8.79972	8.36839	9.83698	10.0773	13.6516	11.9229	13.3591	13.8868
AT1G06515	12.208	11.4432	7.77455	7.32006	8.08236	9.48195	8.45225	9.07907	11.0462	8.7707	10.6366	8.75462	10.4128	7.31101	9.49886	9.32918	7.81379	9.34522
AT1G06520	9.49507	11.3597	12.5589	3.92784	5.28109	5.45098	4.61032	5.18264	4.15675	2.74084	2.69118	1.88825	1.82344	2.37114	1.90932	1.17138	1.3023	0.786046
AT1G06530	3.28834	2.7564	4.45209	4.46345	2.43389	3.29807	5.85895	4.50171	4.07977	5.63831	5.16877	4.11982	4.27069	3.8037	5.01196	9.28735	7.68776	8.64651
AT1G06540	0.205521	0	0.332246	0.238051	0.18369	0.595485	0.192097	0.378295	0.577326	0.469859	0.469888	0.214574	0.911721	0.740981	0.81146	0.502019	0.504116	0.436692
AT1G06547	0.904293	1.08586	0.863839	0.416589	1.19399	0.870324	1.72887	2.08062	2.42477	2.34929	3.92997	2.87529	2.30329	1.82775	2.95944	2.17541	2.98268	2.96951
AT1G06550	9.33066	7.22512	7.17651	5.05858	4.13303	3.98517	15.848	14.7535	15.7418	15.5837	15.5063	17.3376	14.9714	16.4498	21.623	12.1321	12.6029	11.485
AT1G06553	0.205521	0.375873	0.265797	0.535614	0.321458	0.916131	2.11306	1.43752	1.19314	1.40958	2.0077	1.58785	2.73516	1.67956	2.00478	1.63156	2.01646	0.917054
AT1G06560	9.08403	6.93277	8.70484	18.9845	18.5986	22.1704	14.5993	16.2288	13.317	19.3425	19.8207	23.0882	17.9465	19.6607	19.1886	23.7204	21.5089	24.3238
AT1G06570	485.687	719.212	656.784	552.396	520.623	632.542	82.4095	105.582	128.898	119.266	120.206	130.59	55.327	49.9915	43.7711	200.264	153.419	187.254
AT1G06573	3.69938	3.75873	4.91724	6.42737	5.60255	7.6955	3.55379	3.32899	8.08257	2.19267	3.97269	2.27448	9.11721	5.38446	8.78286	4.60184	5.20919	5.19664
AT1G06577	0.0822084	0	0.0664492	0.297563	0.459225	0.13742	0.0960483	0.453954	0.153954	0.234929	0.0854341	0.128744	0.911721	0.345791	0.047733	0	0.0420096	0
AT1G06580	2.30184	1.96289	2.59152	3.45173	4.0871	4.07678	2.49726	2.08062	2.50175	3.2107	3.71638	3.43318	2.39926	2.46994	2.91171	2.88661	2.05847	2.48915
AT1G06583	0.0411042	0.292346	0.265797	0.595127	1.05622	0.961937	0.768387	0.907907	0.923722	0.469859	0.256302	0.300404	1.91941	1.13617	1.67065	0.16734	0.168039	0.262015
AT1G06587	6.8644	4.46871	9.70158	8.39128	8.3579	7.7413	8.16411	9.72218	10.8537	11.6682	11.1492	19.0971	14.0597	9.03997	13.6994	8.11597	6.84757	8.69018
AT1G06590	12.7834	9.27154	10.7648	7.43908	8.81712	7.92453	14.6954	12.1433	12.0854	13.8608	11.7045	13.2607	9.74101	11.5593	11.981	10.2914	9.28413	11.223
AT1G06593	0	0.0417637	0.0664492	0.238051	0.0459225	0	0.0960483	0.113488	0.269419	0.548169	0.555322	0.429148	0.191941	0.148196	0.047733	0.209175	0.252058	0.174677
AT1G06620	6.41226	5.30399	4.25275	3.80881	3.12273	2.47355	9.02854	10.4031	13.0861	11.0417	13.5413	9.35543	7.86959	7.8544	9.26019	7.23744	7.26767	7.24909
AT1G06630	46.8177	44.6871	41.3978	52.2521	52.8568	58.3575	25.933	26.4806	26.1336	33.2817	34.3018	31.0703	18.2344	21.8836	19.2841	29.1589	24.9957	32.4026
AT1G06640	41.5153	37.2114	42.2617	54.097	40.9629	42.4169	77.7031	89.2776	83.9432	99.6884	92.1407	94.5413	47.7933	48.1144	51.4084	56.3934	60.956	63.3641
AT1G06645	14.9208	13.4897	14.6853	12.2001	13.0879	11.4974	7.87596	8.43597	9.04478	9.5538	8.07353	8.02507	7.34175	10.5219	8.8306	10.4587	8.69599	10.2186
AT1G06650	41.8852	40.5525	44.6538	41.8374	42.4783	47.822	26.9896	28.7504	34.5626	27.3301	27.2108	30.6412	35.1732	33.9369	35.4656	38.0698	35.5822	39.1276
AT1G06660	0.328834	0.542928	1.06319	0.416589	0.36738	0.320646	3.16959	2.00496	2.23233	2.03606	2.34944	2.44614	2.15934	2.27234	2.67305	2.51009	1.72239	2.22713
AT1G06670	29.4306	21.1324	36.4806	43.3252	27.875	22.7658	37.9391	32.6847	28.9818	47.0642	33.4902	46.5626	44.2904	48.1144	42.5778	48.3611	51.2097	52.4031
AT1G06680	583.063	689.602	685.756	627.799	479.11	537.173	679.446	794.495	781.315	413.163	417.987	425.372	943.439	915.952	960.005	954.923	846.704	911.989
AT1G06683	7.52207	6.26455	5.78108	7.49859	9.55188	9.48195	3.74588	4.76651	5.00349	5.56	6.40756	5.27852	3.16703	3.8037	4.24823	3.43046	3.23474	4.75995
AT1G06687	0	0	0	0.0595127	0.0459225	0.183226	0	0	0	0	0	0	0.191941	0.0493987	0.047733	0.0836698	0.168039	0.0436692
AT1G06690	17.346	14.7008	15.682	14.3425	9.04673	9.71099	13.5428	18.5743	18.128	10.8851	10.5938	8.45422	20.5377	20.5005	25.0598	14.2657	11.1746	16.5943
AT1G06700	83.4827	85.4067	91.6334	80.8182	79.1245	77.2756	81.8332	91.2069	94.489	79.0146	85.8186	86.3017	78.5519	75.5307	84.4396	91.8694	87.044	86.9891
AT1G06710	4.76809	2.63111	4.91724	7.55811	5.14332	5.45098	5.47475	6.46884	5.85024	7.9876	7.85994	11.3295	5.90219	7.60741	7.63727	8.74349	9.5782	8.64651
AT1G06717	0.205521	0.0417637	0.398695	0.297563	1.23991	1.00774	0.0960483	0.340465	0.808257	0.15662	0.299019	0.171659	1.15165	1.18557	1.00239	0.209175	0.462106	0.393023
AT1G06720	14.592	6.26455	8.97064	13.8069	10.0111	9.16131	13.4468	15.1318	13.2785	26.3904	18.8382	27.8517	17.9465	18.1293	19.1886	26.3142	25.6679	27.9046
AT1G06730	9.12514	10.4827	9.90093	10.1172	11.2969	12.78	12.1021	13.8078	11.662	12.138	14.7801	15.2777	12.5721	13.0413	15.8473	15.3534	12.0148	15.2406
AT1G06733	0.0411042	0	0	0.535614	0.229613	0.458065	0	0	0	0.234929	0.128151	0.214574	0.0479853	0	0.047733	0.16734	0.126029	0
AT1G06737	9.90612	9.68917	11.1635	11.2479	10.8836	10.9478	4.03403	5.03132	4.3107	6.81295	6.70658	9.48417	2.06337	2.37114	2.10025	3.13762	5.88135	2.70749
AT1G06740	5.75459	4.21813	7.30941	7.49859	8.03644	6.18388	5.7629	5.67442	4.84954	7.67436	8.62885	5.96516	5.75823	6.02665	7.06448	7.48845	6.88958	6.59406
AT1G06743	0	0.125291	0.0664492	0.238051	0.36738	0.458065	0.288145	0	0.153954	0.0783098	0	0.128744	0	0.296392	0	0	0	0
AT1G06750	1.39754	1.21115	2.39217	1.66635	1.74506	1.92387	1.15258	1.24837	1.53954	1.48789	1.92227	1.1587	1.67949	1.82775	1.57519	1.96624	1.72239	1.74677
AT1G06753	0.164417	0.125291	0	0.119025	0.505148	0.183226	0	0	0	0	0	0	0.0479853	0.0987975	0.334131	0.0418349	0	0
AT1G06760	82.8661	122.201	152.434	116.883	136.987	130.732	154.734	142.201	131.438	110.104	119.266	125.655	125.961	135.155	131.886	107.767	95.992	89.2163
AT1G06770	6.94661	6.43161	7.841	7.49859	5.05148	7.37485	6.62733	7.1876	7.35129	6.81295	7.68907	9.74166	7.96556	5.23627	7.92367	12.3831	12.1408	12.5767
AT1G06780	14.5098	10.5662	13.1569	10.8908	12.7665	12.6426	10.1811	15.8506	14.6256	20.0473	18.112	19.2687	14.7315	15.5112	13.6039	13.178	13.3171	12.0964
AT1G06787	0.28773	0.292346	0.0664492	0.476101	0.826605	0.870324	0.57629	0.226977	0.615815	0.391549	0.256302	0.343318	0.671794	0.543386	0.954659	0.418349	0.252058	0.305685
AT1G06790	6.08342	7.51746	3.9205	5.6537	8.12828	8.3826	6.72338	8.70078	6.81245	12.138	9.22689	11.2866	7.86959	7.40981	7.68501	8.40882	7.72977	9.47623
AT1G06800	14.3043	13.1138	14.4195	9.22446	11.4347	7.37485	15.7519	14.2239	14.2792	12.9994	12.6015	10.7287	12.2362	12.9919	12.9834	6.69358	8.14987	5.32765
AT1G06810	0.164417	0	0	0.0595127	0.0459225	0.274839	0	0	0	0	0	0	0	0	0	0	0	0
AT1G06820	15.4963	11.9026	13.4892	14.4021	12.0776	12.5052	18.5373	17.2881	17.5507	21.3003	19.7353	19.9554	22.2652	25.3416	24.1051	20.5828	18.6943	19.9568
AT1G06830	0.246625	0.0417637	0.598043	0.297563	0.459225	0.13742	4.22613	4.84217	5.38838	4.38535	3.28921	2.96112	4.84651	6.02665	4.58236	2.42642	3.40278	4.49793
AT1G06840	48.5852	41.179	45.119	47.7887	42.7079	39.4394	48.4083	46.4924	50.4968	48.3172	45.5791	44.6743	34.2135	45.4962	34.7496	29.8283	29.4488	31.8349
AT1G06850	3.16502	2.25524	3.32246	1.66635	1.65321	1.55742	10.4693	6.92279	9.12175	8.37915	10.1667	8.92628	4.75054	6.96522	4.24823	6.52624	4.45302	4.45426
AT1G06870	33.0067	18.6266	21.1973	17.5562	18.4149	15.3452	23.82	24.7783	23.2855	22.0051	24.3914	24.2898	16.315	17.8329	17.4225	16.5666	14.0732	14.8912
AT1G06873	0.0822084	0	0	0	0.229613	0.13742	0	0	0	0	0	0	0	0	0	0	0	0
AT1G06877	0.0411042	0	0	0.119025	0.137768	0.13742	0	0	0	0	0	0	0	0	0	0	0	0
AT1G06883	0.616563	0.292346	0	0.178538	0.55107	0.458065	0.57629	0.491783	0.577326	0.783098	1.36695	0.429148	0.431868	0.592785	1.28879	0.125505	0.168039	0.174677
AT1G06890	81.1397	68.9518	80.9351	68.8561	54.8774	54.7388	69.635	64.6506	67.3932	64.5273	62.5805	67.6766	53.5996	59.1797	57.4227	53.9252	48.3111	49.3462
AT1G06900	32.3079	29.9446	41.9959	41.6589	31.2273	29.362	51.674	62.4943	53.3834	56.2264	49.7654	60.3811	60.5095	60.2171	66.2533	59.3219	50.8737	58.6041
AT1G06910	3.20613	2.33877	4.0534	3.92784	3.6738	4.30581	3.74588	4.76651	4.38768	4.85521	5.29692	6.86637	4.27069	5.13747	6.10982	5.89872	6.34345	7.20543
AT1G06923	0	0.208818	0	0	0.18369	0.13742	0.960483	0.605272	0.461861	0.391549	0.512605	0.643722	1.00769	0.39519	0.715994	0.376514	0.672154	0.873385
AT1G06925	0.0822084	0.125291	0.132898	0	0.0459225	0	0	0	0	0	0	0	0.191941	0.0987975	0.190932	0.209175	0.252058	0.393023
AT1G06930	1.31533	0.626455	0.531593	0.119025	0	0.0458065	0.960483	0.832249	1.03919	0.861408	0.256302	0.0858296	0.335897	0.345791	0.525063	0.376514	0.420096	0.131008
AT1G06933	0.28773	0.167055	0.0664492	0.238051	0	0.13742	0	0	0	0	0	0	0	0	0	0.209175	0	0.0873385
AT1G06950	110.529	97.3094	120.273	108.373	102.729	105.996	115.258	121.017	104.535	118.091	114.866	159.471	222.46	198.929	247.066	178.719	167.702	179.568
AT1G06953	0.0822084	0	0.132898	0	0	0.13742	0	0	0	0	0	0	0	0	0	0	0	0
AT1G06960	4.31594	3.00698	3.6547	2.67807	2.38797	2.70259	7.20362	7.07411	7.23582	6.81295	5.93767	5.06395	10.2689	8.29899	9.83299	8.36698	6.88958	8.99586
AT1G06963	0	0	0	0.0595127	0.229613	0.183226	0.288145	0.113488	0.153954	0.15662	0.170868	0.214574	0.0959706	0.0493987	0.143199	0	0	0.0873385
AT1G06970	0.164417	0.167055	0	0.357076	0.229613	0.229033	0.288145	0.226977	0.307907	0.704788	0.72619	0.300404	0.287912	0.296392	0.143199	0.334679	0.378087	0.742377
AT1G06977	0	0	0	0.178538	0.0459225	0.0916131	0	0	0	0.0783098	0.384454	0.214574	0.335897	0.0493987	0	0	0	0.0873385
AT1G06980	4.8914	8.89566	9.90093	7.73665	8.49566	7.78711	8.45225	12.4837	10.8152	11.5899	9.91036	9.74166	4.70256	5.23627	4.29597	8.82716	6.72154	6.37571
AT1G06983	0.575459	0.0835274	0	1.48782	0.642915	0.961937	0.192097	0.226977	0.23093	0.469859	1.11064	0.0858296	0.239926	0	0.0954659	0.0836698	0.378087	0.349354
AT1G06993	0	0.0835274	0	0.178538	0.229613	0.0916131	0	0	0	0	0	0	0	0	0	0	0	0
AT1G07000	18.6202	13.4897	14.5524	24.7573	27.5994	24.3233	16.8085	13.6943	10.6998	18.3245	21.9993	12.6599	6.90988	10.3737	9.78526	10.0404	10.7125	8.47183
AT1G07010	40.7754	38.5479	35.2181	27.6139	32.0539	33.7594	24.5884	34.1222	32.8691	18.4028	19.5644	24.2898	29.7509	30.4296	38.5682	45.6	34.784	40.132
AT1G07020	10.1116	11.1927	10.8312	10.1172	12.2154	11.4516	8.83644	10.7436	12.6627	10.3369	11.9608	9.31251	8.44541	8.74358	9.64206	9.62203	9.5782	9.73824
AT1G07025	0.123313	0.0417637	0.132898	0	0.321458	0.274839	0.192097	0.075659	0.153954	0.391549	0.170868	0.0429148	0.0479853	0.0987975	0	0.125505	0.168039	0.0873385
AT1G07027	0.246625	0.167055	0.265797	0.119025	0.55107	0.458065	0	0.453954	0.0769768	0.391549	0.341737	0.171659	0.0959706	0.246994	0.190932	0.0836698	0.0420096	0.131008
AT1G07030	31.5269	21.0907	21.6624	17.9133	20.2977	21.1626	19.3057	20.4657	22.5542	18.951	22.0847	19.8696	19.1461	19.6607	21.3844	18.6165	18.8623	16.2886
AT1G07040	155.292	207.565	178.881	120.275	110.857	123.403	32.9446	31.1715	41.452	38.0586	42.9734	34.4606	17.6106	20.3029	15.1313	31.9619	24.4496	32.4026
AT1G07050	3.37055	1.50349	3.32246	3.2732	2.43389	3.71033	3.84193	2.5724	3.73338	3.13239	6.06582	4.84937	5.37435	3.60611	2.91171	4.56	2.81465	5.24031
AT1G07070	4.48036	4.05108	3.18956	3.92784	3.81157	4.94711	5.09056	10.3653	11.585	7.9876	7.04832	7.38135	13.5798	11.0159	14.9881	8.61799	6.93159	7.24909
AT1G07080	28.6085	22.5524	19.8683	18.5084	16.9454	14.1084	16.9045	15.3209	18.5514	23.8845	22.1274	19.3117	19.482	24.5512	20.0001	17.738	18.5683	18.6904
AT1G07090	6.65888	9.3133	9.63513	4.76101	4.50041	3.89356	17.5768	17.4772	19.7061	16.5234	17.9412	15.7068	9.16519	11.4111	10.7399	4.56	5.88135	4.80362
AT1G07110	216.208	252.628	278.887	197.761	175.148	182.585	149.067	154.42	158.226	113.314	112.688	122.007	146.451	158.224	151.648	131.278	120.946	129.872
AT1G07119	4.27484	4.76106	4.11985	4.52296	4.63817	4.44323	3.45774	4.46388	3.0021	6.81295	4.0154	5.23561	3.83882	3.50731	2.95944	3.5978	3.52881	3.71189
AT1G07120	0.164417	0.208818	0	0.178538	0.229613	0.229033	1.34468	0.226977	0.500349	0.391549	0.939776	0.858296	0.383882	0.938576	0.47733	0.543854	0.546125	0.0873385
AT1G07128	8.42636	7.72628	6.57847	8.03421	10.103	8.24518	5.09056	5.10698	5.00349	7.83098	8.20168	4.80646	4.84651	3.9519	5.29836	5.73138	4.95714	3.93023
AT1G07130	4.76809	4.09284	3.72115	6.90347	5.83216	5.81743	3.64984	4.08558	3.81035	5.48169	4.05812	4.46314	3.79084	3.35911	2.76851	5.10386	3.73886	3.62455
AT1G07135	0.452146	0.250582	0.0664492	4.2254	2.8472	1.42	0.192097	0.453954	0.500349	3.44563	5.2542	1.37327	0.431868	0.592785	0.429597	2.00808	2.26852	1.7031
AT1G07140	25.5257	17.0396	19.6025	26.2451	19.9304	22.2162	28.9105	30.9445	30.4443	41.1127	42.2045	52.4419	31.2864	24.6006	36.9453	49.6162	49.3613	46.1584
AT1G07150	16.1951	14.5755	14.4195	11.0098	10.1489	12.4136	4.89846	5.56093	5.3114	6.10817	6.66386	5.06395	3.31098	3.9519	4.2005	5.02019	4.91513	4.23592
AT1G07160	3.32944	0.334109	0.730941	1.84489	0.73476	0.549678	0.768387	1.13488	0.96221	0.939718	0.72619	0.386233	0.671794	0.345791	0.763727	0.460184	0.252058	0.393023
AT1G07170	12.1257	14.1161	11.3628	13.7474	17.1291	18.6891	11.1416	13.6186	14.2022	12.9211	15.9335	10.8574	14.4916	12.4485	13.0788	12.8851	13.6951	14.2362
AT1G07175	0.164417	0.334109	0.465144	0	0	0.183226	0.0960483	0.226977	0.384884	0.234929	0.170868	0.214574	0.431868	0.197595	0.286398	0.16734	0.252058	0.480362
AT1G07180	9.04293	8.35274	8.63839	1.84489	3.81157	3.5271	6.05104	11.3867	10.1225	0.626479	1.40966	1.97408	11.1326	12.6955	12.6015	20.9175	21.3829	21.9656
AT1G07187	0.123313	0.125291	0.132898	0.0595127	0.091845	0.229033	0	0	0	0	0	0	0	0	0	0	0	0
AT1G07200	109.461	95.7641	124.592	99.8622	75.8181	80.6195	79.432	78.0422	75.0524	74.2377	69.3725	86.2588	64.5882	67.9233	59.6662	73.8386	69.3999	61.661
AT1G07210	9.86501	7.39217	10.6319	14.164	14.1901	14.8871	14.7914	16.9854	14.1637	19.0293	18.7101	20.0412	18.7143	17.6354	18.7591	23.8877	22.4752	24.2364
AT1G07220	8.42636	7.18335	6.97716	9.99813	9.13858	8.10776	6.05104	6.50667	6.3121	10.4152	10.7647	8.96919	5.51831	4.79168	5.15516	7.48845	6.72154	6.50672
AT1G07230	53.7643	68.3254	68.5091	68.6776	53.2242	54.0975	50.6175	53.4152	54.2687	51.9194	54.2934	58.8362	32.63	45.2987	36.0861	50.5366	43.606	43.9749
AT1G07240	31.4447	28.4828	26.181	25.5309	19.6089	19.1471	29.6789	25.8754	30.1364	24.1977	22.2556	19.8696	18.6663	19.2161	18.8068	14.5585	13.107	14.7165
AT1G07250	37.3637	40.8449	44.6538	31.7798	37.5646	41.0885	32.2722	34.7653	35.4863	22.9448	29.5602	32.4007	25.1443	27.5151	23.9142	33.3006	29.3647	30.3501
AT1G07260	4.19263	4.67753	6.91071	3.86832	4.86779	3.38968	4.32217	5.82574	5.88873	3.36732	4.39986	4.3344	4.12673	5.33506	4.86876	2.80294	3.23474	2.40181
AT1G07270	0.246625	0	0.332246	0	0.0459225	0.0916131	1.15258	2.23194	1.69349	1.72282	2.43487	2.96112	1.48754	1.67956	2.48211	1.17138	1.09225	1.22274
AT1G07280	48.9962	44.8542	53.6909	43.6823	34.5796	35.6833	36.4023	34.8788	31.7914	39.4681	34.7717	46.4767	39.012	41.248	37.0408	53.465	48.7732	43.0579
AT1G07290	1.47975	1.54526	2.39217	1.01172	1.56137	1.69484	2.88145	3.36682	2.27082	1.95775	3.33193	2.74655	1.48754	2.12415	2.52985	1.92441	1.26029	1.74677
AT1G07300	2.79509	3.88402	4.91724	7.49859	5.78624	4.94711	3.84193	3.9721	4.58012	6.26479	5.29692	4.6348	3.83882	3.55671	3.29357	3.5978	2.85666	5.32765
AT1G07310	75.9606	107.166	93.8262	93.7324	82.7524	92.5292	50.8096	46.6059	43.4919	50.6665	53.0119	49.0087	26.152	37.9382	26.7305	39.8687	35.8342	35.8088
AT1G07313	1.68527	1.25291	2.92376	2.91612	2.66351	1.92387	3.07355	2.3076	2.19384	3.05408	2.81933	2.48906	1.82344	2.07475	1.57519	3.34679	2.64661	3.31886
AT1G07320	113.859	139.031	129.509	150.031	159.076	175.576	150.892	168.984	173.852	134.145	137.549	143.25	243.957	218.589	250.073	258.163	249.369	236.818
AT1G07323	0.246625	0	0	0.357076	0.36738	0.0916131	0.384193	0.189147	0.461861	0.234929	0.213585	0.0429148	0.287912	0.246994	0.190932	0.16734	0	0.0436692
AT1G07327	0.205521	0.167055	0.0664492	0	0.18369	0.0458065	0	0.264806	0.0769768	0	0.0427171	0.128744	0	0	0	0	0	0
AT1G07330	0.328834	0.208818	0.199348	0.833177	0.596993	0.549678	0.0960483	0.340465	0.192442	0.234929	0.72619	0.514978	0.719779	0.444589	0.429597	0.209175	0.546125	0.480362
AT1G07350	64.9858	45.5224	40.3347	125.988	117.378	129.449	34.0972	43.0121	44.4156	88.96	84.3235	104.326	33.1098	36.8515	39.5706	83.7953	68.6017	88.6049
AT1G07360	31.2803	27.6476	31.0318	25.769	26.2677	24.1859	34.1932	39.8723	39.4506	34.6912	35.6688	35.0185	32.0542	38.0864	40.7639	27.3182	24.7437	28.2977
AT1G07370	1.52086	1.12762	1.99348	0.297563	0.73476	0.229033	10.7574	11.0084	9.66059	9.86704	9.78221	13.5611	10.5568	11.0653	11.5036	7.69762	6.84757	7.81679
AT1G07380	15.2086	17.8749	16.9445	16.7231	16.2566	18.4142	21.1306	20.5792	22.4772	21.4569	22.64	21.8865	14.7315	18.1293	17.9476	13.7637	13.5271	14.5419
AT1G07390	11.7558	7.51746	9.70158	9.70056	8.63343	9.61937	6.33919	6.73365	6.50454	8.22253	9.56862	9.18377	10.5088	9.18817	12.5538	4.68551	6.88958	6.76873
AT1G07393	0.945397	0.208818	1.46188	1.13074	1.92875	2.56517	1.24863	1.9293	2.27082	2.74084	3.07563	2.53197	3.5989	1.77835	1.81385	2.38459	2.39455	1.96512
AT1G07400	4.39815	0.125291	0.598043	0.416589	0.229613	0.549678	0.480242	0.302636	0.346396	1.64451	0.897058	1.93117	0.191941	0.296392	0.286398	1.88257	1.00823	2.96951
AT1G07407	0.123313	0.250582	0.398695	0.535614	0.229613	0.13742	0	0	0.269419	0.15662	0.256302	0.257489	0.239926	0	0.190932	0.0836698	0.0840193	0.436692
AT1G07410	1.47975	0.501164	0.465144	0.476101	1.05622	0.687098	2.7854	1.85364	2.50175	2.89746	2.34944	2.74655	2.39926	2.61813	1.81385	1.25505	2.05847	2.00879
AT1G07413	0	0.125291	0.132898	0	0	0.0458065	0	0.189147	0.153954	0	0.469888	0.171659	0.143956	0.296392	0	0.16734	0.294067	0.174677
AT1G07420	14.0576	10.6497	12.0938	11.9025	13.2257	11.2226	20.0741	17.0611	16.5115	19.4991	23.3662	18.153	8.92526	13.1401	12.0764	10.5842	10.1243	10.7863
AT1G07430	1.84969	1.3782	1.52833	2.32099	1.4236	2.01549	0.384193	0.794419	1.07768	2.27098	2.13585	2.91821	0.911721	1.13617	0.525063	0.251009	0.252058	0.480362
AT1G07440	12.0024	14.4085	14.8846	36.1242	36.4625	44.2949	11.7179	12.2946	17.7047	22.24	25.0749	21.6291	18.1384	16.5486	20.0478	19.6206	18.6943	20.5682
AT1G07450	0.123313	0.0835274	0.465144	0.238051	0.413303	0.183226	0.864435	0.75659	1.19314	0.234929	0.128151	0.300404	1.6315	1.63016	1.14559	1.75707	1.42833	1.44109
AT1G07457	0	0.167055	0	0	0.091845	0.0458065	0.480242	0.151318	0.615815	0.626479	0.512605	0.214574	0.959706	0.740981	0.763727	0.209175	0.294067	0.0873385
AT1G07470	35.2674	28.0652	35.2845	25.7095	24.5226	28.2168	23.0516	26.6698	28.1735	17.5414	22.4265	20.2558	23.2249	25.7367	25.2507	17.989	16.3838	18.4721
AT1G07476	0	0	0	0.119025	0.18369	0	0	0.0378295	0.0384884	0	0.170868	0.0858296	0	0	0	0	0	0
AT1G07477	0.205521	0.375873	0.0664492	0.952202	0.413303	0.778711	0.480242	0.832249	0.538838	0.234929	0.384454	0.686637	0.575823	0.493987	0.906926	0.794863	0.504116	0.742377
AT1G07480	43.2827	47.2347	46.8467	35.1125	29.7578	33.1639	30.5434	30.4906	32.1763	21.7701	25.8438	23.1311	24.2806	30.973	26.7305	25.1428	20.3327	24.0181
AT1G07483	3.16502	5.1787	1.66123	1.48782	2.11244	2.61097	2.49726	1.81581	4.27221	1.40958	2.77661	1.33036	1.48754	1.38316	2.10025	1.04587	2.14249	1.79044
AT1G07487	0.123313	0.0835274	0.0664492	0.0595127	0	0.0916131	0.192097	0.075659	0.0769768	0.15662	0.170868	0.171659	0.335897	0	0.143199	0.125505	0.210048	0.0436692
AT1G07490	0.369938	0.334109	0.531593	0	0.459225	0.0458065	2.40121	4.08558	2.88663	2.03606	2.13585	2.3174	2.01538	2.51934	2.10025	2.6356	2.22651	2.88217
AT1G07500	0.945397	0.79351	0.598043	0.595127	0.505148	1.14516	0.768387	0.416124	1.19314	1.33127	0.939776	0.343318	0.239926	0.296392	0.286398	0.627524	0.588135	0.742377
AT1G07510	9.49507	5.22046	7.37586	11.0694	7.94459	9.20711	11.5258	11.1219	11.2386	15.9752	12.986	13.5611	14.2996	16.8944	16.6111	14.7259	14.1993	13.5375
AT1G07513	0.534355	0.4594	0.0664492	0.595127	0.780683	0.549678	0.192097	0.605272	0.461861	0.626479	0.512605	0.514978	1.10366	0.39519	0.763727	0.418349	0.504116	0.655039
AT1G07517	0.164417	0.250582	0.332246	0.476101	0.413303	0.549678	0.0960483	0.226977	0.307907	0.0783098	0.128151	0.0429148	0.623809	0.39519	0.47733	0.376514	0.210048	0.218346
AT1G07520	12.0435	5.97221	7.30941	13.0928	12.7665	12.6426	10.5653	11.4623	8.92931	14.0175	16.1043	11.8016	7.38973	8.20019	7.63727	9.28735	10.4184	10.8736
AT1G07530	75.6729	89.1654	95.6204	106.528	110.949	110.027	46.9676	53.907	47.4562	66.8766	63.862	71.4102	44.8183	40.3094	38.7114	59.1546	51.4618	49.6956
AT1G07540	0.0411042	0.167055	0.199348	0	0	0	0	0	0.0384884	0.0783098	0	0.214574	0	0	0	0	0	0
AT1G07543	0	0	0	0.119025	0	0.183226	0.192097	0.264806	0.0769768	0	0	0	0	0	0	0	0	0
AT1G07547	0.123313	0.0835274	0	0.476101	0.275535	0.13742	0.192097	0.0378295	0.0769768	0.0783098	0	0	0.143956	0.0987975	0.0954659	0.0418349	0.0840193	0
AT1G07550	0.575459	0.334109	0.265797	0.178538	0	0.503872	0.864435	0.151318	0.423372	0.391549	0.384454	0.472063	0.383882	1.18557	0.620528	1.29688	0.966222	2.18346
AT1G07560	5.26134	2.92346	4.65144	4.28491	2.57166	4.07678	4.89846	4.2369	4.58012	4.30704	4.86975	5.49309	5.42234	5.87845	4.91649	6.44257	7.47771	6.98708
AT1G07563	0.0411042	0.0835274	0.0664492	0.0595127	0.137768	0.412259	0	0	0	0.313239	0	0.0858296	0.239926	0.197595	0.0954659	0.0836698	0	0.174677
AT1G07567	0	0.0835274	0	0.0595127	0.137768	0.366452	0	0	0	0	0	0	0.0479853	0.246994	0.143199	0.125505	0.126029	0
AT1G07570	57.0938	30.4875	31.2976	39.1593	43.9478	43.1498	31.6959	29.8475	34.909	27.4867	32.2514	31.6711	26.4399	31.3682	33.4608	26.3142	26.4661	26.5509
AT1G07587	0.0411042	0	0.0664492	0.178538	0.091845	0	0	0	0	0	0	0	0	0	0	0	0	0
AT1G07590	677.932	707.226	587.743	647.2	629.414	868.584	608.274	813.182	737.168	533.446	880.271	503.476	842.814	523.824	690.839	902.797	814.861	1121.51
AT1G07600	657.256	684.131	564.021	625.18	606.131	825.938	583.013	781.935	705.954	509.954	844.388	479.83	759.415	497.1	647.02	860.92	776.884	1084.61
AT1G07603	0.863189	0.417637	1.12964	0.595127	1.33175	1.09936	5.28266	3.78295	3.19454	1.48789	1.83683	1.84534	3.35897	3.26032	3.00718	0.962203	1.09225	0.786046
AT1G07607	0.246625	0.208818	0.0664492	0.595127	0.505148	0.824518	0.480242	0.302636	0.500349	0.15662	0.128151	0.128744	0.575823	0.987975	0.0954659	0.125505	0.0840193	0.655039
AT1G07610	20.1	23.8471	15.682	21.1865	23.0072	28.8581	32.6564	48.0434	53.3834	34.6912	63.7339	26.6501	70.3944	41.6925	56.2772	64.4257	64.4848	85.3297
AT1G07615	0.739876	0.584691	0.730941	1.96392	1.51544	1.55742	2.11306	1.24837	1.30861	0.939718	1.23879	1.54493	1.53553	2.27234	1.67065	1.96624	2.31053	1.26641
AT1G07620	1.27423	0.125291	1.39543	0.833177	0.36738	0.916131	0.288145	1.32403	0.73128	1.25296	1.40966	0.815381	1.00769	0.691582	0.668261	1.96624	0.882202	1.57209
AT1G07630	35.2263	23.3459	29.6363	19.4606	21.4917	21.7123	32.3683	31.0202	28.1735	34.6129	33.5329	31.4566	28.2154	29.9356	27.3033	23.7204	25.5839	22.2276
AT1G07637	0.246625	0.167055	0.0664492	0.119025	0.321458	0.412259	0.192097	0.189147	0.269419	0	0	0.128744	0.143956	0.0493987	0.334131	0	0.126029	0
AT1G07640	22.5662	16.2043	16.6123	16.9611	14.5115	15.2994	17.2887	18.0825	17.9356	16.0535	17.7703	16.6939	13.052	17.5366	14.7972	13.7637	11.7207	15.0659
AT1G07645	0.657667	1.08586	0.531593	0.0595127	0.321458	0.732905	0	0.0378295	0	0.0783098	0.170868	0.0429148	0	0	0	0	0	0
AT1G07647	0.0822084	0.0835274	0.132898	0.595127	0.229613	0.274839	0.288145	0.567442	0.23093	0.548169	0.213585	0.171659	0.239926	0.197595	0.238665	0.0418349	0.168039	0.436692
AT1G07650	76.4538	65.3184	82.0647	81.4133	70.1237	65.2285	75.1098	82.9222	82.4807	86.2191	98.0784	90.5931	69.9626	77.4572	80.5732	66.141	65.325	67.6437
AT1G07653	0	0	0	0.178538	0.18369	0.0458065	0	0	0.115465	0.234929	0.0427171	0.0429148	0	0.0987975	0.0954659	0.0418349	0.0420096	0.262015
AT1G07660	7.31655	7.89333	7.9739	8.27226	8.12828	7.64969	10.4693	10.4409	10.4304	7.9876	6.15126	8.84045	9.69303	7.8544	10.4535	8.95267	10.4184	9.69457
AT1G07663	0.0411042	0	0	0.357076	0.0459225	0.0458065	0	0.416124	0.0384884	0.0783098	0.0427171	0	0.143956	0.296392	0.381864	0.0418349	0.0420096	0.0436692
AT1G07667	0.123313	0.125291	0	0.119025	0.137768	0.229033	0.288145	0.264806	0.0769768	0	0.0427171	0	0.0479853	0.39519	0.190932	0	0	0.131008
AT1G07670	96.2661	47.6524	60.3359	73.0815	66.0825	63.9917	75.7821	78.7231	68.8942	103.995	105.938	92.9964	54.1274	66.8365	58.9979	54.8037	56.755	56.0276
AT1G07690	1.76748	1.41997	0.996738	0.535614	0.505148	0.778711	0.864435	0.189147	0.615815	0.0783098	0.170868	0	0.191941	0.345791	0.381864	0	0	0.0436692
AT1G07693	0.246625	0.501164	0.199348	0.952202	0.872528	1.64904	1.24863	1.47535	1.23163	0.626479	0.512605	0.772466	4.60659	2.56873	4.00957	0.627524	1.05024	1.09173
AT1G07697	0.164417	0.0835274	0.199348	0.297563	0.18369	0.274839	0.384193	0.491783	0.192442	0.313239	0.0427171	0.686637	0.239926	0.0987975	0.381864	0.460184	0.588135	0.262015
AT1G07700	20.1411	17.6243	13.8214	19.4606	19.1497	20.1091	17.961	20.5414	23.093	12.9211	18.7528	15.7068	19.9619	17.9811	21.9572	20.4154	18.2322	23.0574
AT1G07702	0.0411042	0	0	0.0595127	0.505148	0.0916131	0	0.113488	0.23093	0.626479	0	0	0.431868	0.148196	0.047733	0.0418349	0	0.0436692
AT1G07705	21.292	15.202	12.5589	15.8899	20.9407	19.5136	20.4583	19.6713	20.3989	21.0653	23.708	21.0712	19.3861	26.8729	26.5873	18.5329	18.1482	17.1183
AT1G07710	0.246625	0.167055	0.199348	0.0595127	0.36738	0.503872	0.384193	0.264806	0.423372	0.234929	0.384454	0.171659	0.383882	0.0987975	0.238665	0.125505	0.294067	0.131008
AT1G07720	120.887	33.4945	47.046	33.7437	32.6968	32.6143	75.8782	105.242	99.1846	91.6225	102.265	105.013	58.878	58.0929	61.3368	52.963	49.1513	45.154
AT1G07725	0.945397	1.25291	0.730941	4.04686	4.17895	3.06904	1.15258	1.0214	0.923722	1.01803	0.512605	0.300404	1.19963	2.27234	1.47972	0.376514	0.462106	0.524031
AT1G07728	25.3613	37.0026	35.1516	32.9105	30.814	34.5839	19.4978	20.2766	19.0518	17.8546	18.1548	15.7926	13.6278	16.351	13.8426	19.2022	13.9892	16.5506
AT1G07730	1.23313	2.71464	1.59478	1.24977	1.37768	1.3742	7.49177	5.75008	6.11966	5.48169	4.74159	3.86233	5.03846	6.71823	5.48929	2.7611	3.57082	2.57649
AT1G07733	0.493251	0.751746	0.0664492	0.89269	0.505148	1.3742	1.05653	0.226977	0.423372	0.548169	0.555322	0.729552	0.383882	0.592785	0.429597	0.502019	0.588135	0.611369
AT1G07737	5.09692	5.84691	5.31593	12.8547	14.3278	17.1775	4.99451	7.90636	7.9671	3.68056	4.61344	4.11982	21.6414	12.7449	11.4559	7.0701	4.49503	5.1093
AT1G07740	2.17852	3.54991	3.25601	3.03515	3.71972	3.06904	8.64435	7.98202	7.89012	9.47549	7.2619	7.29552	7.58168	8.24959	7.78047	4.72734	6.5535	5.89535
AT1G07743	0.698772	0.501164	0.398695	0.535614	0.18369	0.412259	0.960483	1.24837	1.03919	1.25296	1.36695	1.07287	1.34359	1.13617	1.19332	1.33872	1.59637	1.61576
AT1G07745	6.7822	8.72861	6.51202	6.66542	4.63817	6.36711	6.62733	5.93923	6.08117	4.7769	4.95518	5.7935	6.38204	8.44719	6.39622	4.47633	4.95714	5.98269
AT1G07750	33.7466	31.7404	31.5634	15.7709	18.4608	16.9484	47.64	46.3033	41.9909	37.5104	43.1015	40.1683	23.8967	36.9009	30.1195	17.989	16.2997	15.7646
AT1G07753	0.575459	0.375873	0.398695	1.24977	0.596993	1.46581	0.384193	0.75659	1.03919	0.704788	0.213585	0.514978	0.767765	0.839779	0.81146	0.16734	0.294067	0.131008
AT1G07757	0.328834	0.292346	0.265797	0.833177	0.413303	0.549678	0.0960483	0.416124	0.384884	0.626479	0.469888	0.300404	0.81575	0.592785	1.00239	0.0418349	0.126029	0.0873385
AT1G07770	76.7416	82.525	78.7423	58.2034	72.9249	71.0917	139.366	162.969	156.301	126.627	141.351	141.276	221.548	209.253	226.302	171.063	166.316	161.926
AT1G07780	5.79569	4.51048	4.1863	2.91612	3.71972	2.51936	7.49177	8.73861	8.39047	10.0237	8.97058	8.88336	10.1729	8.74358	10.6922	8.24148	9.1581	9.6509
AT1G07790	10.5227	11.6938	12.0938	6.96298	8.44974	7.97034	14.5033	20.8819	21.515	12.6862	15.1646	14.2477	27.1597	22.7728	23.6755	16.6921	14.9134	16.0266
AT1G07793	0.123313	0	0.132898	0.0595127	0.137768	0	0	0.0378295	0.0769768	0.15662	0.0427171	0.0858296	0.0479853	0	0.0954659	0	0.126029	0
AT1G07795	0.123313	0.0835274	0.199348	0	0	0.0458065	0.288145	0.226977	0.346396	0.783098	0.72619	0.128744	0.431868	0.0987975	0.429597	0.0836698	0.336077	0.436692
AT1G07800	0	0	0	0.0595127	0	0.320646	0	0	0	0	0	0	0	0	0	0	0	0
AT1G07803	0.0822084	0.0417637	0.0664492	0.535614	0.872528	0.458065	0.480242	0.567442	0.654303	0.0783098	0.598039	0.257489	1.43956	0.740981	1.38426	0.251009	0.336077	0.305685
AT1G07807	0	0.125291	0.199348	0	0.0459225	0.13742	0	0.0378295	0.153954	0	0.128151	0.0429148	0.191941	0.938576	0.286398	0.292844	0.0840193	0.0436692
AT1G07810	112.995	84.2791	102.73	65.821	70.6288	71.733	86.6356	87.0078	80.4408	69.9307	71.5938	77.8045	67.6113	86.8924	78.6639	54.5945	52.26	54.1935
AT1G07820	10.0294	10.8586	10.6319	6.72493	9.04673	8.74905	20.6504	23.9839	20.7068	17.7763	15.6344	12.9174	22.985	21.6367	22.7209	14.3494	12.7709	14.2362
AT1G07823	1.19202	0.4594	0.996738	1.54733	1.0103	0.778711	1.44072	1.17271	1.0007	1.40958	1.66597	1.54493	1.72747	1.82775	1.57519	1.6734	1.42833	0.829716
AT1G07830	10.0705	8.22744	8.43905	12.4381	13.2716	13.2839	9.89298	11.0084	11.5465	12.6862	13.584	12.8315	15.3553	14.4738	13.8903	15.9809	12.6869	14.8039
AT1G07840	9.00182	9.43859	8.50549	8.80787	10.6081	10.2607	9.79693	10.8192	9.58361	9.94535	12.7297	13.3036	12.1403	9.83035	14.0335	13.5545	12.6449	12.7078
AT1G07847	0.164417	0	0	0	0.091845	0	0.288145	0.113488	0.192442	0	0.299019	0	0.191941	0.148196	0.286398	0	0	0.0436692
AT1G07850	0.123313	0.334109	0	0.357076	0.275535	0.458065	0	0.340465	0.153954	0.626479	0.512605	0.514978	0.0959706	0.246994	0.381864	0.376514	0.210048	0.218346
AT1G07853	0.0822084	0.125291	0.132898	0.357076	0.275535	0.183226	0	0.189147	0.115465	0.0783098	0.128151	0.343318	0.0479853	0.246994	0.143199	0.16734	0.420096	0
AT1G07860	0	0	0	0.238051	0.091845	0	0	0	0	0.15662	0.213585	0.128744	0	0	0	0	0	0
AT1G07870	6.41226	9.22977	7.77455	16.3065	13.5471	13.971	11.1416	10.1761	9.50664	20.1256	22.042	13.9044	9.4531	8.20019	6.87355	12.2995	11.6367	10.2623
AT1G07877	0.205521	0.501164	0.332246	0.89269	0.505148	0.778711	0.192097	0.264806	0.769768	0	0.341737	0.0858296	0.479853	0.246994	0.668261	0.418349	0	0.0873385
AT1G07880	0.575459	0.960565	0.730941	0.297563	0.275535	0.366452	2.30516	2.53458	2.46326	4.07211	3.33193	3.60484	3.02307	1.28437	2.38665	1.08771	1.97445	1.83411
AT1G07883	0	0	0	0.238051	0	0.0916131	0	0	0	0	0	0	0.143956	0.197595	0.190932	0.0418349	0	0.0436692
AT1G07885	0.28773	0.292346	0	0	0.0459225	0.0916131	0	0.226977	0.23093	0.234929	0.427171	0.386233	0.191941	0.345791	0.620528	0.125505	0.294067	0.349354
AT1G07887	0.0822084	0.125291	0.132898	1.30928	1.0103	1.42	0.288145	0.151318	0	0.783098	0.72619	0.729552	4.5586	5.63146	6.34848	2.34275	2.39455	2.40181
AT1G07890	555.154	228.907	235.828	251.441	228.143	213.596	390.34	383.137	369.296	419.036	426.316	413.57	282.873	336.603	310.694	317.778	298.562	271.142
AT1G07893	1.52086	0.835274	1.26253	2.38051	2.29613	2.15291	4.41822	4.69086	5.92721	1.72282	3.11835	2.57489	7.24578	6.66883	7.58954	1.6734	2.43656	1.22274
AT1G07897	1.23313	0.542928	0.199348	0.119025	0.505148	0.274839	1.63282	4.2369	6.04268	3.68056	4.22899	2.91821	5.27838	3.7543	4.82103	2.09175	1.72239	2.62015
AT1G07900	0.246625	0.4594	0.664492	0.773665	0.459225	0.183226	0.288145	0.340465	0.500349	1.01803	1.36695	1.11578	0.239926	0.642184	0.334131	0.209175	0.756173	0.436692
AT1G07901	0.0822084	0	0	0.178538	0.18369	0	0.192097	0.0378295	0.23093	0	0.0427171	0.0429148	0.0959706	0	0	0.0418349	0.168039	0.0436692
AT1G07902	4.60367	4.46871	3.25601	4.88004	3.21458	4.9013	2.88145	3.78295	3.0021	3.68056	5.5105	3.64776	4.27069	3.06272	2.48211	3.43046	3.57082	4.41059
AT1G07903	1.39754	0.542928	0.0664492	0.119025	0.596993	0.366452	2.40121	4.72868	6.92791	4.22873	4.82703	4.20565	6.526	3.8037	6.15755	2.88661	2.01646	3.18785
AT1G07910	15.2908	14.3249	18.2735	18.8655	16.8536	14.8871	23.4358	20.4279	21.4765	20.2822	23.5798	25.7489	22.793	24.3536	26.5395	17.8635	16.2577	21.3543
AT1G07920	507.514	448.584	476.64	400.044	409.812	386.699	747.448	715.355	624.628	548.717	577.62	605.528	619.058	807.62	767.021	429.142	429.296	395.163
AT1G07930	246.42	194.66	245.729	193.178	180.062	158.124	403.211	396.453	330.5	313.239	314.697	350.142	396.79	450.368	456.184	257.368	263.863	220.399
AT1G07933	0.0411042	0.0417637	0	0.178538	0.229613	0.183226	0	0.264806	0.269419	0	0.128151	0.0858296	0	0.148196	0.0954659	0.0418349	0.0840193	0.174677
AT1G07937	0.28773	0	0.199348	0.119025	0.0459225	0.0458065	0.0960483	0	0.115465	0.313239	0	0	0	0	0	0	0	0
AT1G07940	194.793	163.714	173.765	137.95	133.91	129.22	278.348	280.619	252.215	210.184	225.931	238.649	240.214	278.214	290.646	156.755	169.551	161.969
AT1G07943	0.0822084	0.125291	0	0.416589	0.321458	0.366452	0	0.151318	0.192442	1.09634	0.427171	0.0429148	0.383882	0.0987975	0.143199	0.376514	0.0420096	0.262015
AT1G07950	7.15213	7.26688	6.84427	8.39128	8.63343	9.48195	7.20362	10.8192	11.9699	7.04788	8.97058	8.88336	10.7487	10.0279	11.4082	9.95671	8.69599	10.7863
AT1G07957	5.63128	2.83993	1.12964	3.15417	3.94934	4.53485	2.11306	2.04279	2.61721	2.27098	3.28921	1.84534	2.30329	3.30972	2.81624	2.13358	1.63838	1.87778
AT1G07960	13.5644	14.6173	11.3628	13.2713	14.3737	17.6813	12.4863	15.7749	17.2043	15.2704	19.3508	18.5821	16.0271	11.6581	13.6039	15.0606	13.7792	16.6817
AT1G07963	0.205521	0.334109	0.199348	1.48782	1.23991	0.824518	0.0960483	0.870078	0.769768	0.15662	0.598039	0.257489	1.2956	0.691582	0.572795	0	0.504116	0.218346
AT1G07967	0.0822084	0.0417637	0	0.714152	0.505148	0.229033	0.192097	0.226977	0.307907	0.15662	0.128151	0	0.191941	0.444589	0.620528	0	0.126029	0.0873385
AT1G07970	8.83741	6.26455	7.9739	9.8791	9.5978	8.47421	9.02854	10.5544	10.007	12.9994	11.2773	11.2437	12.6681	16.6968	12.6492	14.433	12.897	17.162
AT1G07980	4.80919	2.7564	2.92376	3.09466	3.16865	2.84001	3.16959	3.02636	3.42547	5.71662	3.92997	5.57892	4.17472	3.21092	4.10503	5.10386	4.7891	5.76434
AT1G07983	0.246625	0.375873	0	0.535614	1.05622	0.229033	0.960483	0.75659	1.30861	0.313239	0.384454	0.429148	1.72747	1.03737	1.71839	0.376514	0.126029	0.218346
AT1G07985	11.0981	8.01863	7.7081	5.83224	7.53129	9.52776	1.53677	1.77799	2.96361	3.13239	3.41737	3.7765	1.39157	1.43256	1.81385	0.962203	0.756173	0.917054
AT1G07987	0.246625	0.125291	0.199348	0.238051	0.275535	0.458065	0.0960483	0.302636	0.461861	0.15662	0.256302	0.214574	0	0.493987	0.381864	0	0.0840193	0
AT1G07990	51.9557	45.0212	49.9033	66.5947	45.9225	46.6769	38.8996	31.4363	30.6368	41.4259	34.43	40.6832	28.2154	33.7887	33.1744	32.1292	30.8771	34.3677
AT1G07993	0.123313	0.0417637	0.199348	0.476101	0.459225	0.549678	0.672338	0.794419	0.808257	0.626479	0.598039	0.171659	2.15934	1.13617	1.24106	0.543854	0.714164	0.262015
AT1G08000	6.12453	7.35041	7.37586	5.23711	5.96993	6.18388	8.83644	6.58233	6.27361	7.90929	9.05602	6.78054	7.72563	7.7556	6.34848	7.53028	5.79733	7.3801
AT1G08003	0.123313	0.334109	0.199348	0.714152	1.10214	0.778711	0.288145	0.832249	0.461861	0.234929	0.897058	0.0429148	1.82344	0.39519	1.86159	0.209175	0.126029	0.174677
AT1G08010	17.7159	16.2461	15.5491	14.8187	15.1544	15.9407	25.1647	22.2437	21.746	20.5172	21.444	20.7708	15.6432	19.4137	16.0383	12.5086	14.9134	13.0134
AT1G08030	20.7165	14.5338	13.0905	16.1874	19.9763	18.5975	12.1021	12.7864	16.1651	17.3848	22.64	19.14	12.6201	14.1774	13.7471	15.1024	14.2413	15.2842
AT1G08033	0.0822084	0	0	0.0595127	0.0459225	0.13742	0	0	0	0	0	0	0	0	0	0	0	0
AT1G08037	0.28773	0.0835274	0.265797	0.357076	0.826605	1.05355	0.288145	0.189147	0.500349	0.313239	0.640756	0.0858296	0.959706	0.691582	0.81146	0.0836698	0.0840193	0.436692
AT1G08040	11.3037	8.31097	10.1003	9.28397	7.99052	8.3826	10.7574	16.0019	14.2022	17.0715	14.8228	15.4064	11.6124	13.1895	13.6039	12.8015	12.6449	11.878
AT1G08043	3.78159	2.54758	4.58499	3.63027	4.31672	4.35162	3.45774	3.93427	3.73338	4.07211	4.61344	3.81942	3.83882	2.46994	3.15038	2.13358	3.86489	3.4062
AT1G08047	0	0	0.132898	0	0.137768	0.0458065	0	0	0	0	0	0	0	0	0	0	0	0
AT1G08050	7.7687	2.42229	1.79413	1.66635	3.39827	2.33613	4.99451	4.00992	2.84814	4.54197	4.95518	3.94816	2.49524	3.60611	2.52985	2.25908	2.68862	2.00879
AT1G08060	25.6901	24.5153	44.8532	46.4199	25.9462	24.8729	39.0917	34.9166	28.5969	39.1549	33.8746	53.2144	38.0523	36.0611	35.7997	51.7498	46.8828	54.5866
AT1G08070	2.38404	1.3782	1.92703	2.02343	1.92875	1.87807	2.68935	2.26977	1.46256	2.66253	3.07563	2.78946	2.97509	3.35911	3.24584	3.05395	2.6046	3.62455
AT1G08073	0.164417	0.125291	0.465144	1.24977	0.413303	1.46581	0.960483	0.529613	0.615815	0.548169	0.341737	0.386233	1.58351	2.32174	1.38426	0.418349	0.252058	0.0873385
AT1G08087	0.369938	0.0835274	0.265797	0.476101	1.19399	0.961937	0.384193	0.567442	0.384884	0.469859	0.341737	0.343318	0.719779	0.246994	0.620528	0.209175	0.0840193	0.305685
AT1G08090	1.10981	0.125291	0.0664492	0	0.091845	0.229033	0.960483	1.2862	0.346396	0.391549	0.213585	0.0858296	0.623809	0.345791	0.763727	0	0.0420096	0
AT1G08100	0	0	0	0.0595127	0	0.274839	0	0	0	0	0	0	0	0	0	0	0	0
AT1G08103	4.39815	2.17171	1.79413	1.9044	2.06651	2.1071	5.28266	6.16621	7.04338	4.46366	9.22689	6.26556	8.44541	6.66883	8.8306	5.43854	4.53704	3.9739
AT1G08105	0.0411042	0	0.132898	0	0	0.183226	0	0	0	0	0	0	0	0	0	0	0	0
AT1G08107	0.78098	0.334109	0.398695	0.238051	0.229613	0.412259	1.05653	1.05923	1.30861	1.48789	1.70868	1.24453	2.30329	1.13617	2.33891	0.962203	0.924212	0.655039
AT1G08110	82.1673	105.119	94.5572	130.63	130.053	148.917	59.3579	67.0717	73.051	70.2439	80.0091	84.6709	65.7878	64.2678	65.5851	119.439	112.964	130.091
AT1G08113	1.06871	0.501164	0.465144	0.476101	0.413303	0.458065	1.44072	1.62667	2.11686	1.25296	2.43487	1.54493	2.63919	1.92655	2.67305	1.04587	1.26029	0.786046
AT1G08115	9.70059	6.72395	2.79087	10.6528	14.4656	13.6962	6.24314	6.05272	7.50524	17.6197	19.0945	16.2218	6.38204	7.9532	6.10982	12.2158	13.8212	9.34522
AT1G08117	2.67177	0.751746	1.79413	1.01172	0.826605	0.870324	2.11306	3.13985	3.6564	1.72282	4.57073	3.56193	2.59121	3.40851	3.9141	2.30092	2.22651	2.22713
AT1G08120	0.0411042	0.167055	0	0.0595127	0.18369	0.183226	0.192097	0.113488	0.153954	0	0.170868	0.0858296	0	0.246994	0.286398	0.0836698	0.168039	0.262015
AT1G08123	3.65828	1.92113	1.86058	1.84489	1.8369	1.69484	3.93798	5.10698	5.6578	2.97577	7.94537	5.62184	6.38204	5.48326	6.96901	4.64367	3.73886	3.79922
AT1G08125	10.5227	10.0233	12.7582	11.1289	13.3175	12.78	9.02854	11.3488	10.007	12.2163	11.5763	14.0761	11.3725	9.33636	11.6946	11.1699	11.1326	10.1313
AT1G08130	13.4411	7.14159	11.2964	5.35614	5.32701	6.00066	24.3002	24.4378	21.6305	19.8124	19.5217	24.5902	24.3765	23.9584	24.3915	16.4411	16.2157	18.4284
AT1G08160	4.39815	5.51281	6.97716	3.03515	3.39827	3.06904	14.9835	15.6992	16.6655	15.1921	19.9062	14.119	12.1883	17.1414	13.4607	7.99047	7.35169	9.6509
AT1G08165	0.534355	0.167055	0.265797	0.119025	0.137768	0.274839	0.288145	0.302636	0.73128	0.0783098	0.598039	0.214574	0.431868	0.444589	0.525063	0.292844	0.168039	0.262015
AT1G08170	0.0411042	0.0417637	0	0.178538	0.0459225	0.0916131	0.384193	0.0378295	0	0.15662	0	0	0	0	0	0	0	0
AT1G08180	4.06932	4.63577	4.38565	3.92784	3.94934	4.35162	4.41822	4.6152	5.42687	3.2107	3.97269	4.24857	3.16703	3.35911	4.39143	3.13762	4.03292	4.32326
AT1G08190	51.5036	33.0768	54.0232	56.8346	34.1204	28.5833	77.607	63.8183	55.5003	72.7498	51.9012	65.1447	39.4919	75.4813	49.5468	48.1101	44.1941	50.7
AT1G08200	168.692	103.992	122.001	84.4485	78.8489	78.8789	149.835	177.912	162.229	142.132	161.428	153.764	124.57	146.171	134.893	118.811	112.04	108.693
AT1G08210	29.7183	34.1209	34.2213	30.8276	26.8187	26.3846	34.0011	31.0958	28.2505	25.9989	29.0903	29.5683	31.4304	36.6045	30.024	38.3626	34.6579	34.6734
AT1G08213	0.575459	0.751746	0.465144	0.833177	1.0103	1.09936	0.192097	0.302636	0.654303	0.0783098	0.640756	0.472063	0.575823	0.444589	0.334131	0.418349	0.294067	0.655039
AT1G08217	3.946	5.30399	2.72442	4.2254	3.81157	4.2142	0.768387	0.794419	2.0014	2.11437	2.81933	1.4591	0.767765	0.642184	0.620528	1.42239	1.26029	1.57209
AT1G08220	5.91901	4.34342	3.58826	4.88004	5.32701	5.86324	4.41822	5.48527	6.23512	7.36112	8.28711	7.33843	5.42234	5.13747	5.15516	6.19157	5.83934	5.89535
AT1G08230	76.125	45.4389	46.1157	37.7905	39.126	42.6917	29.4868	27.8803	37.7571	37.3538	35.2416	25.5343	27.3516	26.4777	24.0574	21.7123	18.9463	20.7866
AT1G08237	0.0822084	0.125291	0	0	0	0.0458065	0	0	0	0	0	0	0	0	0	0	0	0
AT1G08250	10.1116	4.88635	7.9739	4.82053	5.05148	4.53485	16.1361	15.5479	15.5493	12.2946	12.1316	13.7757	13.2919	17.2896	13.3652	8.57615	8.56997	10.4369
AT1G08260	8.38526	6.26455	12.3595	9.04592	9.55188	7.32905	36.7865	36.3541	30.4443	49.1003	37.0357	55.1455	42.275	41.9889	46.9692	37.1494	32.0954	37.4245
AT1G08267	0	0	0	0.119025	0.091845	0.412259	0	0.113488	0.115465	0	0.0427171	0	0.143956	0.444589	0.238665	0.0418349	0.0420096	0.305685
AT1G08270	0.575459	0.334109	0.265797	0.89269	1.33175	1.64904	0.288145	0.832249	0.885233	0.548169	1.15336	0.643722	0.479853	0.938576	1.67065	0.920368	0.630144	1.00439
AT1G08273	0.328834	0.4594	0.398695	0.595127	1.28583	1.28258	0.960483	0.983566	0.885233	1.09634	0.897058	0.557892	1.05568	1.72896	1.09786	1.17138	1.13426	1.1354
AT1G08280	6.12453	4.7193	5.71463	2.85661	4.13303	2.74839	15.0796	14.7535	13.8943	14.8789	18.1975	16.8655	14.1557	14.622	14.3199	13.5545	12.3088	15.4589
AT1G08283	0.493251	0.4594	0.0664492	0.238051	0.642915	0.503872	0.57629	0.945737	0.96221	0.704788	0.939776	0.386233	0.959706	0.889177	0.525063	0.502019	0.840193	0.742377
AT1G08290	0.493251	0.751746	1.19609	0.0595127	0.0459225	0.229033	0.384193	0.832249	0.808257	1.48789	1.32423	1.71659	0.863735	0.691582	1.19332	0.585689	1.05024	0.917054
AT1G08293	0	0.125291	0.0664492	0.0595127	0	0.0458065	0	0.0378295	0.23093	0.15662	0.0854341	0	0	0	0	0.251009	0	0.0873385
AT1G08300	6.24784	2.92346	2.92376	8.56982	8.31197	7.87872	7.87596	8.01985	6.00419	13.3127	12.1744	13.0461	9.59706	10.3243	11.1218	14.5167	13.6951	15.6773
AT1G08310	0.986501	1.3782	0.730941	2.26148	2.38797	2.06129	1.15258	1.55101	1.50105	4.15042	2.86204	3.04695	1.43956	1.58076	2.14798	2.13358	1.68039	1.87778
AT1G08315	25.1558	31.7404	24.1211	22.5553	31.411	31.4233	14.5993	12.0298	15.3954	18.4811	18.3256	13.4752	10.0769	8.54598	10.7876	11.7138	10.8385	11.3977
AT1G08317	1.31533	1.75407	1.39543	3.98735	4.77594	4.85549	2.40121	2.08062	3.6564	0.548169	1.40966	1.02996	2.59121	2.91453	2.24345	1.33872	1.55436	1.17907
AT1G08320	23.7171	26.7288	22.194	15.7113	12.0317	15.8033	18.5373	20.4657	22.7082	20.2822	20.4615	19.4833	15.1634	16.3016	15.5609	15.0606	13.9892	15.2406
AT1G08340	2.13742	2.58935	1.66123	2.67807	1.69913	1.78645	4.61032	4.80434	5.27291	5.87324	7.21918	6.05099	4.99047	4.0507	4.10503	4.85285	4.87312	4.36692
AT1G08350	6.8233	6.5569	6.17977	6.01078	5.32701	6.04646	11.3337	11.0462	11.2001	12.5296	12.3452	10.7716	9.50109	11.4605	11.3604	9.41285	8.56997	9.60723
AT1G08360	69.7127	67.1142	76.8153	63.262	60.7555	64.7246	104.308	117.877	114.772	102.899	110.039	118.745	176.01	130.462	166.158	123.831	115.232	122.667
AT1G08370	39.7067	39.4249	35.2845	26.3046	26.8647	27.6213	31.5038	29.053	29.3667	31.7938	33.5756	32.5294	22.0732	25.0452	26.9691	25.0591	23.2313	23.5377
AT1G08380	233.924	225.023	194.231	203.176	159.397	189.181	298.422	371.788	359.597	166.8	164.375	150.76	407.779	401.217	371.219	386.094	314.568	336.821
AT1G08387	0.0822084	0	0	0	0.091845	0.320646	0.192097	0.0378295	0.192442	0.15662	0.213585	0.171659	0.0479853	0.0493987	0.238665	0	0	0.0436692
AT1G08390	2.58957	2.46406	1.99348	1.54733	3.16865	2.19871	2.7854	3.32899	3.23303	2.81915	1.83683	2.10283	2.78315	3.7543	3.6277	3.22129	2.01646	2.62015
AT1G08393	0.0822084	0	0	0	0.18369	0	0	0	0	0	0	0	0	0	0	0	0	0
AT1G08400	6.90551	8.81214	10.0338	9.93861	9.78149	9.29873	9.98902	9.98698	9.42966	5.87324	9.82493	10.4283	8.06153	8.94117	7.73274	10.2077	7.18365	8.69018
AT1G08410	9.37176	6.13926	10.3661	8.86739	9.73557	8.79486	12.2942	10.8192	10.5073	10.8851	11.1492	15.0202	17.5626	13.1401	17.0884	18.6584	17.602	19.4328
AT1G08420	87.8808	56.0051	65.9176	104.326	80.1348	60.7395	86.4435	62.7213	60.3883	78.9363	51.3032	58.9649	37.2366	83.7803	56.0862	43.5501	51.7139	49.8703
AT1G08427	0	0	0	0	0.413303	0.13742	0	0	0	0	0	0	0.191941	0.197595	0.047733	0	0	0
AT1G08430	0.369938	0.417637	0.132898	0.0595127	0.275535	0.0458065	6.91548	5.22047	6.08117	18.3245	17.2577	40.812	2.97509	4.84108	2.86398	8.91083	10.0823	6.72506
AT1G08450	15.373	8.64508	8.43905	14.6401	12.8124	11.2684	14.2152	14.5265	13.24	21.4569	17.2577	17.0801	11.6124	14.1774	15.9905	15.7718	17.308	17.2494
AT1G08457	0.246625	0.125291	0	0.0595127	0.229613	0.366452	0	0.226977	0.0769768	0.469859	0.256302	0.557892	0	0.493987	0.238665	0.376514	0.462106	0.262015
AT1G08460	15.7018	23.3877	19.0045	33.5651	30.0333	33.851	13.927	16.0397	16.1266	22.1617	24.306	21.8865	18.6183	20.5005	18.3295	24.2224	20.8788	21.3106
AT1G08465	7.31655	6.76572	6.91071	6.78444	4.91371	5.6342	7.20362	8.209	7.92861	6.89126	7.73179	7.42426	9.64504	8.94117	9.16473	7.65579	8.2759	8.34083
AT1G08470	9.00182	5.26222	6.97716	4.58247	6.38323	6.45872	16.4243	16.9476	17.1658	11.12	13.2423	12.3165	15.8351	16.4498	16.1815	10.4169	12.2668	9.56356
AT1G08477	0.411042	0.125291	0.465144	0.119025	1.0103	0.641292	1.82492	1.47535	2.0014	0.939718	1.23879	0.643722	4.94248	2.86513	5.01196	1.84074	1.68039	0.917054
AT1G08480	24.8681	23.5129	25.3171	21.127	18.6445	22.9491	33.1367	36.9594	38.2575	28.9746	33.5329	26.8647	39.3959	34.9743	38.5205	29.3263	26.4661	29.7824
AT1G08490	32.3901	31.1557	29.3705	21.4841	32.0539	27.6213	30.1592	31.285	30.3289	22.4749	24.7759	24.3756	32.2941	32.9984	32.5539	23.302	20.8788	24.8041
AT1G08493	0	0.250582	0	0	0	0	0	0	0	0	0	0	0	0	0	0	0	0
AT1G08500	2.38404	1.33644	2.39217	4.64199	4.91371	4.39743	9.22064	13.3538	14.972	13.7042	16.0189	13.5611	4.31868	4.84108	5.15516	2.13358	2.43656	2.70749
AT1G08507	0.575459	0.375873	0.398695	0.119025	0.137768	0.229033	0.384193	0.870078	0.577326	0.15662	0.469888	0.171659	0.383882	0.246994	0.525063	0.460184	0.336077	0.305685
AT1G08510	89.8127	86.0749	86.0517	94.3871	100.341	114.333	109.783	112.808	129.321	120.675	138.19	121.749	90.8841	79.4826	92.6019	68.8602	66.7113	75.4605
AT1G08513	0	0	0.265797	0.178538	0.321458	0.0458065	0	0	0	0	0	0	0.287912	0.296392	0	0	0.0420096	0.0873385
AT1G08520	63.1772	49.8241	61.0003	58.858	41.5139	43.104	77.607	74.5241	70.7032	57.871	47.6295	54.5447	104.608	115.741	111.552	71.1612	66.5433	80.0457
AT1G08530	2.79509	2.63111	2.92376	4.93955	2.75535	2.84001	2.7854	4.04775	5.34989	5.79493	6.02311	5.87933	5.75823	4.49529	5.87115	5.22936	5.83934	5.80801
AT1G08533	0.246625	0.208818	0.0664492	0.0595127	0	0.13742	0	0	0	0	0	0	0	0	0	0	0	0
AT1G08540	20.1	15.7031	18.6722	18.4489	12.2154	14.3374	17.3847	21.6006	19.2057	16.7583	17.8557	25.2768	35.6051	30.479	37.3749	32.8822	30.583	32.9703
AT1G08543	0.493251	0.584691	0.398695	1.4283	1.10214	1.42	1.72887	1.17271	1.19314	0.704788	0.256302	0.815381	1.43956	1.23497	1.47972	0.125505	0.588135	0.0873385
AT1G08547	0.575459	0.334109	0.996738	0.833177	0.688838	1.09936	0.480242	1.0214	0.692791	1.40958	0.982493	1.07287	0.959706	0.642184	0.525063	0.460184	0.756173	0.305685
AT1G08550	26.2656	22.4271	27.5764	26.1261	20.4355	23.1781	18.6334	17.4394	18.359	21.222	19.7353	23.0882	25.7681	24.9464	29.5944	37.0239	31.5492	35.6341
AT1G08560	1.02761	2.38053	3.12311	1.48782	0.73476	1.14516	9.41273	8.17117	7.9671	11.8248	11.3627	14.591	6.38204	4.93987	7.44634	9.99854	8.94805	8.47183
AT1G08570	163.225	109.504	102.664	116.585	105.3	116.165	58.3013	59.4679	60.1574	63.2743	69.8424	67.5479	56.0948	68.0221	63.4848	75.512	67.6775	70.2201
AT1G08577	0.123313	0.0835274	0	0.119025	0.275535	0.183226	0.0960483	0.151318	0.153954	0	0.170868	0.128744	0.0959706	0.197595	0	0.0836698	0.0420096	0
AT1G08580	7.7687	4.09284	6.77782	4.10637	4.86779	7.19163	6.14709	7.41458	11.0462	5.87324	9.2696	7.76758	11.8524	8.64478	11.5036	9.95671	8.02384	11.7034
AT1G08590	4.93251	5.47104	7.37586	9.93861	6.75061	7.42066	22.6674	16.3802	13.317	13.8608	12.7297	13.3036	7.53369	12.2509	10.549	9.53836	6.72154	10.3059
AT1G08592	4.52146	4.17637	7.30941	6.07029	4.6841	6.18388	10.1811	7.98202	7.27431	8.53577	8.11624	9.91332	8.10951	8.69418	8.16234	8.65982	8.44394	7.86046
AT1G08600	8.54968	4.92811	10.2332	14.164	8.63343	6.64195	11.1416	9.15473	7.81315	16.7583	9.52591	13.9044	7.24578	11.4111	9.68979	10.0822	12.4349	13.1008
AT1G08610	4.02821	2.46406	2.19282	6.36785	5.37293	6.3213	5.955	4.35039	3.96431	10.102	8.5007	11.1578	5.03846	7.9532	6.20528	11.5046	9.03207	10.0003
AT1G08620	34.8564	29.4852	42.9262	56.8346	43.2131	49.9749	44.9506	39.7588	35.6403	52.1543	51.6022	67.0329	41.0274	41.7419	44.9167	52.21	47.975	47.5558
AT1G08630	541.877	687.305	610.402	1042.25	1088.91	1220.38	50.7135	36.6568	80.5562	201.178	206.622	152.047	37.6205	36.8515	30.024	230.176	199.252	249.264
AT1G08633	0.123313	0.0417637	0	0.297563	0.229613	0.183226	0	0.113488	0.0384884	0	0.170868	0.128744	0.527838	0.246994	0.525063	0	0	0.0873385
AT1G08640	34.0754	30.7381	29.9021	20.7699	28.6097	27.0717	34.0972	33.5547	39.797	29.6011	36.1386	33.2161	51.5362	45.842	62.5779	36.731	30.2469	37.9049
AT1G08643	0	0.0417637	0	0	0.091845	0.13742	0	0.075659	0.384884	1.01803	0.299019	0.171659	0.143956	0.246994	0.286398	0.460184	0.378087	0.349354
AT1G08645	0	0	0.0664492	0.357076	0.55107	0.641292	0.288145	0.567442	0.577326	0.626479	0.299019	0.128744	0.383882	0.740981	0.47733	0.334679	0.126029	0.174677
AT1G08650	7.68649	9.56388	10.0338	8.33177	8.49566	8.4284	13.3507	15.7371	18.4744	21.1437	21.2731	27.2509	17.0348	13.9798	16.2769	16.8595	13.8212	12.0527
AT1G08657	0.164417	0.208818	0.265797	0.833177	0.642915	0.458065	0.960483	0.529613	0.96221	0.234929	0.512605	0.386233	1.9674	1.28437	2.10025	0.334679	0.294067	0.0873385
AT1G08660	14.8797	13.5314	13.2898	18.2704	15.384	17.5439	26.6054	27.502	29.8285	29.6011	31.6533	31.7999	30.3267	28.5525	31.8856	24.1806	22.6432	25.9395
AT1G08663	0.0822084	0	0	0.0595127	0.091845	0.0916131	0	0	0	0.15662	0.0427171	0.257489	0	0	0	0	0	0
AT1G08667	0.164417	0.125291	0.0664492	0.238051	0.826605	0.366452	0.0960483	0.189147	0.307907	0.15662	0.299019	0	0.383882	0.543386	0.286398	0.251009	0.0840193	0.174677
AT1G08670	1.23313	1.04409	0.996738	1.72587	0.505148	1.00774	1.82492	1.62667	2.0014	1.64451	2.0077	2.10283	0.911721	1.13617	1.24106	2.00808	1.84842	1.31008
AT1G08680	65.479	79.6433	79.3403	70.4035	60.434	66.4653	58.7816	63.3644	72.0888	66.7983	75.7801	80.7227	50.2406	59.6737	55.5612	58.3597	51.7979	61.3116
AT1G08697	0.164417	0.250582	0.265797	0.119025	0.36738	0.412259	0	0.0378295	0.23093	0.234929	0.213585	0.557892	0.0959706	0.296392	0.429597	0.209175	0.168039	0.393023
AT1G08700	26.7177	24.5153	23.1243	17.5562	18.6445	24.0026	25.5489	29.8475	30.9447	24.1977	35.3697	32.744	27.3996	24.0572	26.7305	34.5975	29.8268	27.861
AT1G08707	0.0822084	0	0.0664492	0.178538	0.0459225	0.0458065	0	0	0.192442	0.0783098	0.0427171	0.0429148	0	0	0	0	0	0
AT1G08710	4.43926	3.84226	5.11659	6.90347	5.78624	7.42066	2.49726	4.50171	5.08047	6.26479	6.36484	8.36839	5.08644	6.17484	5.25063	6.94459	5.08317	7.03075
AT1G08713	0.164417	0	0	0.119025	0.0459225	0	0	0	0	0	0	0	0	0	0	0	0	0
AT1G08720	31.3625	32.2416	34.3542	51.4784	44.1315	42.6001	27.9501	26.4806	26.9419	46.2811	45.3655	41.0695	28.0234	32.6526	28.3056	33.1751	28.6926	32.3152
AT1G08723	0.28773	0.292346	0.465144	0.654639	0.321458	0.687098	0.0960483	0.302636	0.23093	0.15662	0.0427171	0	0.335897	0.345791	0.238665	0.0836698	0.0840193	0.0873385
AT1G08727	0.986501	1.33644	1.86058	3.86832	3.49011	3.06904	0.864435	1.32403	1.11616	0.391549	0.768907	0.686637	1.05568	1.08677	1.05013	0.376514	0.672154	0.873385
AT1G08730	0.369938	0.0417637	0	0.654639	0.091845	0.412259	0.57629	0.378295	0.346396	1.09634	0.598039	0.514978	1.48754	1.08677	0.47733	1.00404	0.630144	0.393023
AT1G08733	0	0.125291	0.132898	0.238051	0.321458	0.0458065	0.288145	0.189147	0.0769768	0.626479	0.0427171	0	0	0.246994	0.143199	0	0	0.0873385
AT1G08735	0.28773	0.0835274	0.0664492	0.0595127	0	0.503872	0.384193	0	0.23093	0	0.213585	0	0	0.148196	0.143199	0	0	0
AT1G08747	0.28773	0.375873	0.132898	0.89269	0.872528	1.51162	0.480242	1.36186	1.38558	0	0.598039	0.214574	3.50293	1.82775	2.29118	0.334679	0.252058	0.611369
AT1G08750	13.5233	11.1091	8.90419	10.8908	15.2463	11.36	12.9665	12.1811	14.895	11.4332	13.4986	13.1319	14.7795	12.8437	14.7495	10.9189	9.41016	11.2667
AT1G08753	0.411042	0.250582	0.265797	0.416589	0.688838	0.366452	0.288145	0.113488	0.384884	0.234929	0.811624	0.300404	0.719779	0.444589	0.763727	0.334679	0.336077	0.698708
AT1G08760	27.3754	25.1835	28.1745	21.6626	23.7419	23.682	29.3908	31.2471	25.3254	28.1915	30.5	34.5035	20.5377	20.6487	24.1051	23.2184	25.2058	23.7997
AT1G08770	18.3325	18.2507	16.9445	17.5562	19.8385	19.6968	14.4072	18.0825	19.3982	18.716	18.3256	17.4234	13.2919	15.1654	13.0788	16.985	15.0394	14.3672
AT1G08780	3.57607	1.8376	3.12311	1.36879	2.2502	2.01549	2.5933	3.48031	4.84954	3.28901	3.7591	3.81942	6.33406	4.0013	5.39382	3.5978	3.94891	5.28398
AT1G08797	1.80859	1.3782	1.46188	3.03515	1.4236	2.33613	3.16959	3.13985	2.57872	2.11437	1.53781	0.901211	6.95787	3.7543	4.39143	0.962203	1.7644	1.00439
AT1G08800	66.7944	54.251	64.3228	60.7029	49.2748	51.853	58.0132	67.5256	59.4261	58.2625	61.2563	76.2167	45.9219	42.0383	43.7711	46.7296	45.3284	44.368
AT1G08803	1.43865	4.00931	4.11985	12.3786	17.6802	19.8342	0.864435	1.24837	0.885233	0.391549	0.72619	0.600807	1.48754	0.642184	0.525063	0.502019	0.588135	0.611369
AT1G08810	2.01411	2.08818	3.25601	2.49953	2.20428	2.42775	2.30516	4.08558	3.50245	3.83718	3.5028	3.21861	5.32637	3.11212	4.43916	3.80698	4.62106	4.84729
AT1G08820	36.4594	33.3692	34.4871	35.7076	32.9264	37.5614	24.4923	29.053	32.5997	40.8777	37.9328	41.8848	22.0252	22.2294	26.0145	28.9916	27.7684	32.1406
AT1G08830	120.723	119.444	124.326	78.4377	87.4824	81.1692	186.43	209.991	204.566	170.167	174.286	178.311	141.653	149.036	154.893	142.448	123.466	126.903
AT1G08833	0.164417	0	0	0	0.091845	0	0.0960483	0.075659	0.0769768	0.391549	0.0854341	0	0.143956	0.0987975	0.143199	0	0	0.0873385
AT1G08840	4.68588	3.59168	4.71789	2.85661	2.52574	3.06904	9.50878	9.34388	5.88873	5.79493	6.57843	6.60888	9.83698	10.0773	11.4559	5.68955	5.62929	7.16176
AT1G08845	5.22024	4.09284	3.32246	4.7015	6.84245	7.83292	1.53677	3.78295	4.54163	6.49971	5.42507	5.40727	3.5989	3.40851	4.3437	4.56	5.71331	5.1093
AT1G08847	0.205521	0.208818	0.199348	1.07123	1.46952	1.23678	0.384193	0.416124	0.769768	0.15662	0.469888	0.171659	1.72747	1.38316	1.57519	0.0836698	0.168039	0.349354
AT1G08857	0.863189	1.46173	1.12964	1.24977	1.0103	1.46581	1.72887	1.62667	1.50105	2.27098	2.0077	1.88825	1.67949	1.87715	2.19572	2.59376	2.98268	2.57649
AT1G08860	0.0411042	0.0835274	0.0664492	0	0.091845	0.0458065	0	0.453954	0.0384884	0.939718	0.768907	0.214574	0.431868	0.0493987	0.286398	0.16734	0.168039	0
AT1G08867	0	0	0	0	0.137768	0.13742	0	0	0	0	0	0	0	0	0	0	0	0
AT1G08880	34.3631	31.1139	33.4904	27.1973	30.8599	31.2859	44.7585	50.4267	51.5745	40.6428	41.8627	37.8509	50.4325	53.894	49.0217	32.8822	32.7255	37.4245
AT1G08890	59.8066	29.5269	24.1211	26.2451	26.681	29.0413	22.2832	24.4378	25.2869	23.258	24.007	21.5861	15.2113	19.0679	16.802	10.7097	11.9307	12.5331
AT1G08900	32.0613	30.7798	24.1211	35.9456	39.5393	41.8672	24.4923	25.6106	31.7529	31.0107	30.0301	24.7618	22.793	22.7728	25.5371	20.4154	17.0139	20.7866
AT1G08910	25.7723	19.2113	23.9217	17.7348	18.1853	18.4142	26.0291	26.1402	23.9783	29.5228	29.6456	28.7529	20.2978	25.0946	25.6326	21.5868	20.8788	23.101
AT1G08920	111.105	63.3973	59.6714	73.6767	78.3897	81.7189	52.9226	63.0617	61.9278	60.5335	72.0637	47.8071	38.1483	43.6685	38.9978	31.2507	33.1456	33.407
AT1G08930	285.304	169.936	151.172	231.623	225.204	207.32	125.055	131.798	125.126	170.637	220.164	127.028	124.714	104.874	117.566	118.393	121.324	116.946
AT1G08937	5.8779	5.97221	2.25927	1.9044	4.73002	4.53485	4.99451	5.5231	5.46535	4.62028	7.09103	4.84937	6.23809	4.74228	5.96662	2.88661	1.97445	3.49354
AT1G08940	2.79509	1.75407	3.12311	2.79709	2.52574	2.51936	1.63282	2.61023	1.84744	3.05408	3.16106	3.13278	1.9674	2.61813	2.33891	3.01211	2.98268	2.79483
AT1G08960	12.5779	6.97453	6.57847	3.92784	4.50041	2.15291	11.6218	9.79784	11.0847	12.8428	13.3277	12.574	6.43003	10.0279	8.30553	8.11597	7.89781	8.99586
AT1G08967	0	0.0417637	0.132898	0	0.18369	0	0	0	0	0	0	0	0	0	0	0	0	0
AT1G08970	27.7864	24.4735	23.8553	28.09	23.8797	27.4381	18.5373	21.9033	25.2484	21.8484	25.5021	23.9894	22.985	25.3416	19.1886	24.4316	20.4587	24.3238
AT1G08973	7.7687	6.01397	4.91724	10.5933	10.6081	10.7645	6.53129	6.65799	8.08257	8.30084	8.97058	8.36839	7.48571	5.38446	6.34848	6.31707	5.50326	8.34083
AT1G08980	115.955	167.89	148.115	146.044	144.84	140.809	69.635	67.9039	69.587	74.3943	86.0322	77.2896	65.6439	78.1488	69.1173	94.1285	88.1362	84.107
AT1G08990	4.48036	4.17637	4.85079	2.44002	2.93904	2.47355	10.4693	9.98698	11.3156	8.30084	8.20168	5.57892	8.92526	12.6955	9.83299	7.69762	6.76355	5.76434
AT1G08997	0.822084	0.709983	0.465144	0.654639	0.505148	0.778711	0	0	0	0	0	0	0	0	0	0	0	0
AT1G09000	2.30184	2.00466	2.12637	2.14246	2.38797	1.96968	5.47475	4.69086	5.34989	6.10817	5.80952	6.05099	3.83882	3.8531	4.39143	3.80698	4.15895	3.4062
AT1G09010	65.2735	64.4831	79.4732	91.9471	85.0485	80.6653	75.6861	68.2444	67.5472	74.0028	76.7626	79.092	64.1083	90.7455	86.6353	67.5215	67.7195	65.3729
AT1G09020	66.3833	54.6687	46.5809	49.6336	56.7143	53.4104	62.4314	58.2196	54.846	58.0276	54.806	54.8451	50.0487	65.7991	60.4777	41.4584	39.9932	41.1801
AT1G09023	10.1527	7.80981	10.4325	7.91518	5.46478	7.19163	19.4978	17.4016	18.8978	12.8428	10.7647	12.1449	23.9447	23.8102	25.2985	15.9809	14.7874	16.9873
AT1G09027	49.6128	67.0725	35.4839	69.5703	109.801	109.34	27.9501	34.8788	47.1098	45.498	62.6659	44.846	35.4131	31.8128	35.8475	28.0294	24.7437	30.9178
AT1G09040	4.8503	2.96522	6.11332	5.53468	4.73002	4.39743	7.10758	4.99349	4.88803	5.24676	5.89496	9.18377	6.38204	6.02665	6.68261	9.7057	8.02384	8.34083
AT1G09050	3.69938	2.71464	3.6547	4.76101	2.70943	4.12259	4.41822	5.22047	4.73407	7.43943	5.89496	7.93924	5.99816	4.64348	8.30553	11.5883	9.5782	10.0003
AT1G09053	1.80859	2.38053	2.25927	6.24883	6.61284	4.16839	1.44072	2.72372	2.84814	1.64451	2.43487	0.858296	3.21501	3.65551	2.52985	0.502019	0.630144	0.960723
AT1G09060	34.7331	33.6615	44.7203	54.1565	46.1062	49.3794	44.4704	47.93	38.9888	48.3172	57.4117	55.6605	48.3692	49.053	48.1148	51.3314	49.3613	47.0318
AT1G09067	0	0.0835274	0.265797	0.0595127	0.18369	0.0916131	0	0	0	0	0	0	0.239926	0.0493987	0.143199	0	0	0
AT1G09070	266.89	184.053	158.946	505.977	452.52	413.541	105.653	107.701	102.264	277.295	323.667	217.02	74.4732	72.5174	72.5541	148.347	168.837	129.174
AT1G09080	0.493251	0.0417637	0.0664492	0	0.0459225	0.13742	0.0960483	0.378295	0.307907	0.0783098	0.0427171	0.0858296	0.143956	0.246994	0.047733	0	0.0420096	0.131008
AT1G09083	5.30244	3.63344	3.98695	3.09466	4.0871	3.61872	3.84193	5.18264	5.69628	3.68056	4.86975	5.53601	5.85421	5.38446	6.77808	3.89065	4.24297	5.1093
AT1G09087	3.78159	2.21347	1.66123	1.9044	3.53603	2.42775	4.41822	4.04775	4.38768	3.52394	4.10084	3.94816	4.12673	4.54468	5.68022	3.72331	3.52881	3.71189
AT1G09090	2.63067	3.00698	3.72115	4.88004	3.16865	3.66452	4.51427	5.82574	6.23512	5.24676	7.09103	6.73762	5.95018	6.71823	6.58715	6.48441	4.91513	6.8124
AT1G09100	8.54968	7.85157	11.3628	11.605	9.41411	12.4136	11.2377	11.8406	11.4695	11.0417	14.1821	13.3036	11.1806	10.8677	13.0788	13.0107	11.0485	12.4021
AT1G09130	62.8894	60.2232	59.6049	35.8266	36.5084	38.2943	43.8941	47.7786	50.9202	38.7634	42.3753	39.8679	58.0142	61.7978	64.6782	46.8133	46.7147	49.8703
AT1G09140	137.452	118.734	115.223	172.349	143.095	180.295	78.7596	78.1557	79.594	103.134	101.538	101.064	60.1256	61.0569	63.3894	83.2515	70.9123	79.9584
AT1G09150	13.7288	14.1161	13.4892	12.6762	12.445	11.0852	19.3057	18.0447	20.1679	21.6135	20.2906	20.642	23.3209	18.4751	18.1863	17.6543	16.7198	18.8651
AT1G09155	0.123313	0.375873	0.132898	0.178538	0.321458	0.274839	0.192097	0.416124	0.923722	0.313239	0.469888	0.343318	0.81575	0.543386	1.09786	0.334679	0.672154	0.393023
AT1G09157	0.0411042	0.0417637	0.199348	0.238051	0.459225	0.503872	0	0.226977	0.307907	0.469859	0.854341	0.600807	0.0959706	0.148196	0.381864	0.502019	0.336077	0.393023
AT1G09160	20.9631	14.1997	14.4195	20.6509	25.3951	22.3078	28.7184	34.8788	27.3268	31.6372	38.7871	40.0395	30.5186	28.4043	32.9835	30.4558	28.7346	31.3545
AT1G09167	0.123313	0	0.265797	0.119025	0.36738	0.229033	0.0960483	0.113488	0.0769768	0.626479	0.512605	0.429148	0.0959706	0.0493987	0.0954659	0.125505	0.210048	0.218346
AT1G09170	0.452146	1.00233	0.730941	0.476101	0.137768	0.366452	2.9775	3.55597	4.6571	2.74084	2.13585	2.017	3.98278	3.11212	3.48451	1.71523	2.39455	2.62015
AT1G09180	1.84969	0.0835274	0	0.119025	0.091845	0	0.768387	0.416124	0.192442	0.626479	0.299019	0.171659	0.0479853	0.148196	0.238665	0.460184	0.168039	0.5677
AT1G09190	0.945397	0.709983	0.531593	1.48782	1.14806	1.05355	0.960483	1.32403	1.11616	2.11437	2.17857	2.017	1.48754	1.72896	2.19572	2.34275	1.84842	1.74677
AT1G09193	0.493251	0.709983	0.863839	1.78538	1.79098	2.56517	1.53677	1.0214	2.07837	2.34929	1.62325	1.37327	4.51062	2.71693	3.05491	1.12954	1.38632	1.7031
AT1G09195	6.53557	7.55923	5.84753	8.68885	6.98022	6.50453	6.24314	7.14977	6.81245	4.54197	6.19397	6.30848	7.96556	6.86643	5.77569	5.43854	5.75532	5.93902
AT1G09200	4.27484	5.76339	9.90093	1.4283	2.93904	1.51162	34.5774	35.4084	34.6781	32.5769	25.5875	28.2809	46.2098	43.3721	46.301	24.3897	20.7107	19.6512
AT1G09210	53.3533	36.2926	43.3249	30.9466	30.6762	30.2781	102.388	108.041	110.885	78.7797	82.1876	84.3705	98.5138	109.023	112.316	63.338	63.8126	67.076
AT1G09217	1.23313	0.918801	0.0664492	0.119025	0.321458	0.183226	0.480242	0.189147	0.153954	0.15662	0.0427171	0.0429148	0.287912	0.0987975	0.0954659	0.0836698	0.0420096	0.0873385
AT1G09220	1.39754	0.668219	0.79739	1.48782	1.88282	1.69484	0.960483	1.39969	0.96221	2.97577	2.43487	2.3174	1.34359	1.87715	1.33652	2.13358	2.52058	1.48475
AT1G09223	0	0	0	0.773665	0.91845	0.458065	0.0960483	0.075659	0.461861	0	0.0427171	0.214574	0.0959706	0.345791	0.572795	0.0418349	0.126029	0.349354
AT1G09230	15.6607	15.2855	12.8911	11.1289	14.3278	16.3529	11.6218	12.1054	14.2022	11.12	11.0637	11.6299	10.9406	12.2015	12.0287	9.66386	9.36815	11.878
AT1G09233	0	0.0417637	0	0.119025	0.229613	0	0	0	0	0	0	0	0	0	0	0	0	0
AT1G09240	4.93251	1.16938	1.39543	0.297563	1.14806	0.778711	0.480242	0.416124	0.846745	0.783098	0.341737	0.429148	0.239926	0.296392	0.381864	0.502019	0.0840193	0.174677
AT1G09247	0.164417	0.250582	0.199348	0.416589	0.321458	0.595485	0.384193	0.605272	0.423372	0.469859	0.213585	0.429148	0.527838	0.691582	0.286398	0.209175	0.336077	0.131008
AT1G09250	27.0466	15.7031	19.8019	17.8538	20.8488	19.3304	28.5263	29.2044	30.3674	27.5651	34.5581	35.748	21.0655	19.9077	23.1982	26.6488	23.3994	22.97
AT1G09253	0.452146	0.208818	0.132898	0.119025	0.137768	0.0916131	0.0960483	0.529613	0.269419	0.783098	0.213585	0.772466	0.191941	0.592785	0.381864	0.627524	0.168039	0.524031
AT1G09257	3.946	4.09284	3.85405	2.97563	1.60729	2.51936	1.15258	2.3076	2.0014	1.48789	0.897058	1.50202	1.48754	1.48196	1.76612	3.09578	1.72239	3.05685
AT1G09267	0.164417	0	0	0	0	0.183226	0	0	0	0	0	0	0	0	0	0	0	0
AT1G09270	71.8091	49.0306	54.289	63.9761	63.6945	63.9001	70.4034	73.9945	66.7004	79.6411	76.2073	72.8264	58.878	66.8859	64.1054	57.7322	49.3193	55.5909
AT1G09280	25.1969	27.7728	26.8455	29.8158	24.6604	25.9723	22.1872	24.2109	24.4017	21.3786	23.6225	23.689	26.5839	26.0825	28.2579	30.7487	26.6761	29.5641
AT1G09287	0.246625	0.375873	0.132898	0.654639	1.60729	1.64904	0.672338	0.189147	0.577326	0	0.170868	0.0858296	1.24762	0.79038	0.715994	0.125505	0	0.262015
AT1G09290	4.19263	2.58935	2.72442	5.29663	5.14332	4.9013	3.36169	4.04775	3.54093	6.57802	5.55322	6.43722	4.75054	4.69288	5.58476	7.86496	7.68776	10.961
AT1G09293	0.164417	0.0417637	0	0	0.0459225	0.0458065	0	0	0	0	0	0	0	0	0	0	0	0
AT1G09297	1.60306	3.13228	0.465144	2.38051	3.07681	2.93162	0	0.189147	0.23093	0.626479	0.768907	0.171659	0.191941	0.197595	0.190932	0.418349	0.336077	0.524031
AT1G09300	4.23373	2.71464	5.44883	4.99906	7.7609	8.10776	5.85895	7.07411	5.19594	11.3549	11.0637	14.3335	8.20548	6.76763	8.6874	12.0485	12.981	13.4501
AT1G09310	353.743	86.9937	133.098	70.2249	53.4538	55.4717	342.028	491.708	516.861	399.615	433.493	465.068	425.63	277.621	397.52	374.088	350.696	410.098
AT1G09320	5.09692	4.80282	5.51528	5.71321	5.46478	6.68775	3.64984	4.38822	3.31	3.83718	4.82703	6.52305	4.22271	3.8037	4.3437	7.99047	5.58728	6.72506
AT1G09327	0.0822084	0.292346	0.0664492	0.178538	0.137768	0.320646	0	0.340465	0.115465	0.234929	0.427171	0.171659	0.239926	0.246994	0.143199	0.16734	0.168039	0.262015
AT1G09330	27.992	20.4642	21.596	20.9485	28.9312	24.5523	34.5774	36.9216	38.065	30.071	36.6512	32.6582	29.367	29.738	28.8784	25.5193	25.1218	28.9527
AT1G09333	23.5938	24.5988	19.9348	34.9339	29.5282	36.691	18.6334	17.8177	22.2078	18.8727	17.9412	12.4453	15.0194	15.5606	15.9428	17.5707	15.5856	22.0966
AT1G09340	95.3618	93.5089	162.933	100.636	101.443	97.5221	170.774	197.508	217.883	101.098	110.808	144.365	295.301	260.331	332.556	336.855	308.561	314.681
AT1G09350	1.31533	0	0.465144	0	0.0459225	0.0458065	1.24863	1.81581	1.27012	2.11437	1.92227	1.50202	0.239926	0.296392	0.668261	0.16734	0.168039	0.349354
AT1G09363	1.56196	2.297	2.12637	5.83224	6.29138	4.99291	1.92097	2.34543	2.27082	2.11437	1.4951	0.815381	2.78315	2.71693	2.57758	0.962203	1.47034	0.873385
AT1G09380	3.69938	1.79584	1.79413	2.08294	3.94934	2.93162	0.192097	0.643101	0.73128	0.469859	0.768907	0.514978	0.287912	0.444589	0.429597	0.920368	0.588135	0.960723
AT1G09383	0.369938	1.08586	0.398695	0.595127	1.46952	2.1071	0.672338	1.13488	0.808257	0.0783098	0.598039	0.98704	1.2956	1.03737	1.52745	0.711193	0.588135	1.17907
AT1G09390	6.24784	6.97453	7.30941	14.164	13.1338	13.0091	17.0006	17.3637	18.282	21.5352	23.2381	19.6121	12.7161	13.1895	13.0788	14.8932	17.2239	17.686
AT1G09400	0.246625	0.0417637	0.132898	0.178538	0.36738	0.412259	0.0960483	0.605272	0.461861	0.469859	0.598039	0.300404	0.623809	0.246994	0.238665	0.334679	0.210048	0.5677
AT1G09410	0.616563	0.709983	0.863839	2.20197	1.46952	2.47355	0.57629	0.71876	1.84744	2.50591	2.47759	2.91821	1.19963	1.63016	1.14559	1.38055	2.73063	1.7031
AT1G09415	2.75398	2.297	3.05666	2.67807	2.02059	3.4813	1.44072	2.42109	3.04058	2.03606	2.60574	2.96112	3.93479	1.43256	4.39143	5.22936	5.20919	7.51111
AT1G09420	52.9422	59.8891	66.715	50.2287	53.2701	58.9988	17.961	18.196	19.6676	23.4146	28.1078	22.3157	20.8256	15.4124	19.5705	24.3897	21.761	26.8566
AT1G09421	0.698772	0.4594	0.730941	1.60684	0.642915	1.32839	0.384193	0.983566	0.73128	0.626479	1.28151	1.80242	1.39157	0.543386	1.43199	1.38055	0.882202	1.1354
AT1G09427	0.205521	0.0417637	0	0	0.091845	0.183226	0	0.189147	0.115465	0.0783098	0.299019	0.300404	0.0959706	0.197595	0.238665	0.16734	0.126029	0.5677
AT1G09430	207.535	265.909	233.702	230.969	237.833	254.959	107.094	107.738	106.613	100.002	115.721	110.42	99.6175	102.107	101.433	125.588	116.787	129.567
AT1G09437	0.0822084	0.167055	0	0.119025	0.091845	0.183226	0.384193	0.075659	0.115465	0.0783098	0.128151	0.0858296	0.143956	0	0.238665	0.292844	0.0840193	0.305685
AT1G09440	2.9184	2.12995	4.25275	2.85661	3.49011	2.88581	8.3562	9.15473	9.39117	10.4935	9.69677	12.4882	12.8121	10.0279	13.6039	10.7516	11.3846	11.223
AT1G09443	0.534355	0.208818	0.265797	1.72587	1.23991	1.46581	0.480242	0.907907	1.34709	0.15662	0.427171	0.686637	1.67949	1.33377	1.28879	0.543854	0.378087	0.218346
AT1G09447	0	0.0417637	0	0.0595127	0.137768	0.0916131	0	0.189147	0.0769768	0	0.170868	0	0.0959706	0.148196	0.0954659	0.0418349	0.0840193	0
AT1G09450	0.534355	0.584691	0.465144	0.833177	0.459225	0.641292	2.88145	2.49675	2.38628	3.05408	2.05042	2.66072	2.44725	3.11212	2.95944	1.58973	1.13426	1.09173
AT1G09453	1.52086	1.92113	1.39543	1.78538	1.92875	3.06904	1.72887	1.51318	1.77047	1.33127	1.4951	1.28744	1.53553	1.18557	1.09786	1.08771	1.05024	1.65943
AT1G09460	40.9809	37.7961	27.51	27.3163	16.8076	19.3304	16.8085	19.0282	19.6291	27.3301	29.2612	25.2339	7.58168	10.4725	8.73513	16.6921	12.5189	17.7297
AT1G09467	8.01532	5.42928	1.79413	4.04686	6.06177	5.72582	4.32217	3.10202	6.04268	5.63831	7.68907	4.80646	8.1575	4.0507	6.10982	3.55597	4.24297	6.63773
AT1G09470	0.411042	0.501164	0.465144	0.178538	0.275535	0.320646	2.11306	0.983566	1.11616	1.25296	1.40966	1.80242	2.11135	0.889177	2.05252	2.17541	2.52058	2.57649
AT1G09480	4.39815	3.84226	4.51854	3.86832	5.37293	3.57291	1.72887	2.79938	1.88593	1.95775	2.47759	2.27448	0.767765	1.28437	1.14559	2.00808	1.21828	1.26641
AT1G09486	2.09631	1.8376	1.39543	1.60684	1.79098	2.06129	0.768387	1.96713	1.84744	1.48789	2.05042	1.41619	0.911721	1.53136	0.81146	1.17138	0.966222	1.31008
AT1G09487	4.35705	3.46639	3.32246	6.42737	5.83216	7.05421	5.7629	7.98202	6.85094	9.16225	12.3879	13.604	11.6604	7.45921	10.1671	16.7758	14.9554	17.1183
AT1G09490	10.8515	10.9421	12.4924	10.0576	10.2407	9.43615	15.6559	13.4295	13.8173	17.3065	15.5917	16.4793	12.5242	9.87975	12.1242	15.9809	15.2495	16.9873
AT1G09500	0.616563	0.125291	0.0664492	0	0.137768	0.0458065	0	0.340465	0.500349	0.313239	0.213585	0.171659	0.479853	0.197595	0.047733	0.209175	0.294067	0.655039
AT1G09510	0	0.0417637	0	0.0595127	0.091845	0.0916131	0	0	0	0	0	0	0	0	0	0	0	0
AT1G09513	0.123313	0.0835274	0.332246	0.476101	0.137768	0.366452	0.288145	0.340465	0.153954	0.0783098	0	0	1.05568	0.246994	0.906926	0.502019	0.210048	0.174677
AT1G09517	0.0822084	0.0835274	0.265797	0.0595127	0.091845	0.366452	0.0960483	0.264806	0.153954	0	0	0.171659	0.143956	0	0.47733	0.0418349	0.294067	0
AT1G09520	22.5662	22.3853	27.51	24.9953	23.4205	26.8884	14.5993	17.4016	18.0896	19.4208	22.0847	21.8436	15.8831	17.2896	15.7519	22.047	20.8368	20.3062
AT1G09523	0.493251	0.292346	0.332246	0.595127	2.61758	2.29033	0.384193	0.870078	1.77047	0.783098	0.640756	1.07287	1.9674	1.58076	1.52745	0.209175	0.294067	0.480362
AT1G09530	47.5165	30.4457	37.6767	50.1692	47.5757	56.3878	36.0181	29.7718	48.303	48.787	43.6568	55.918	3.07106	2.81573	2.86398	1.00404	0.588135	0.698708
AT1G09533	10.4405	7.35041	3.98695	4.16589	7.25576	6.3213	6.91548	5.03132	8.27501	9.08394	9.44047	6.30848	7.10182	6.52063	7.87594	3.63964	4.369	6.37571
AT1G09540	0.822084	0.709983	1.66123	0.238051	0.505148	0.412259	4.22613	4.42605	5.9657	5.71662	6.23669	6.00807	1.9674	2.86513	2.33891	1.12954	1.34431	1.39742
AT1G09543	1.47975	0.668219	0.664492	3.39222	5.00555	4.62646	1.34468	1.74016	2.80965	2.11437	1.40966	0.98704	2.49524	2.02535	1.95705	1.00404	0.924212	1.1354
AT1G09553	0.205521	0.0417637	0	0.0595127	0.505148	0.183226	0.192097	0.226977	0.192442	0.0783098	0.170868	0.171659	0.383882	0.148196	0.286398	0.0418349	0.0840193	0.349354
AT1G09560	111.022	84.6967	57.8108	33.3271	30.1252	29.7742	81.0648	96.0869	122.085	118.561	129.433	65.5309	70.7303	65.7991	67.6853	52.5028	48.3531	65.0672
AT1G09570	391.435	490.097	554.851	656.544	598.692	614.128	383.329	338.801	352.785	454.745	452.331	498.756	207.824	240.473	221.863	318.029	275.247	300.095
AT1G09575	5.22024	5.51281	3.7876	7.43908	8.86304	11.9097	6.81943	8.4738	8.81385	8.84901	12.9006	10.2996	5.32637	4.98927	6.73035	7.82313	7.47771	8.47183
AT1G09580	2.30184	1.16938	1.92703	0.595127	1.69913	0.687098	4.99451	4.04775	5.34989	4.07211	4.65616	3.56193	6.47801	5.08807	5.34609	4.47633	5.16718	4.49793
AT1G09590	18.2092	13.0303	13.6885	12.9142	10.1948	9.52776	35.73	49.1027	49.3806	39.3898	39.7696	38.0225	62.4289	48.7072	67.9717	39.1156	33.1456	39.8264
AT1G09600	0.0822084	0.208818	0	0.178538	0.0459225	0	0.384193	1.05923	0.577326	0.939718	0.640756	0.600807	0.863735	0.543386	0.859193	0.251009	0.756173	0.742377
AT1G09610	0.246625	0.4594	0.398695	0.535614	0.275535	0.229033	1.24863	1.47535	1.46256	2.27098	2.56302	1.93117	1.72747	1.58076	2.00478	0.878533	1.42833	1.48475
AT1G09617	0.0411042	0.0417637	0.0664492	0.119025	0.137768	0.183226	0	0.151318	0.0384884	0	0.0854341	0.0429148	0	0	0	0	0	0
AT1G09620	191.505	190.735	235.496	229.659	217.213	218.543	268.455	269.308	232.239	238.375	268.819	307.656	264.495	292.984	290.264	258.958	239.665	238.347
AT1G09623	0.822084	0.167055	0.199348	0.714152	0.91845	1.05355	0.384193	0.75659	0.769768	0.234929	0.939776	0.386233	0.911721	2.07475	1.28879	0.669358	0.294067	0.480362
AT1G09627	0.945397	0.250582	0.398695	1.4283	1.37768	0.961937	0.288145	0.643101	1.0007	0.783098	0.555322	0.472063	1.00769	1.28437	1.38426	0.209175	0.126029	0.305685
AT1G09630	7.27545	7.4757	5.58173	3.45173	3.58196	3.71033	13.6389	12.9377	15.2799	8.37915	7.73179	6.13682	14.2996	13.0413	14.2244	6.65175	6.25944	6.85607
AT1G09633	0	0	0	0.238051	0	0.13742	0	0	0	0	0	0	0	0	0	0	0	0
AT1G09637	0.493251	0.292346	0.265797	1.36879	1.33175	1.92387	0.288145	0.453954	1.03919	0.313239	0.384454	0.386233	0.719779	0.345791	1.09786	0.0836698	0.0420096	0.5677
AT1G09640	337.219	362.676	335.701	362.492	352.042	356.192	273.738	282.132	271.921	316.528	364.078	379.195	240.886	282.956	251.075	369.946	343.261	323.109
AT1G09645	15.5785	15.9537	15.2169	17.7943	18.8742	20.842	13.831	16.7206	16.0497	15.5837	18.8809	16.1789	13.3399	12.7449	16.2769	14.3912	14.8294	12.1837
AT1G09647	0.0822084	0	0	0.119025	0.0459225	0.229033	0	0.0378295	0.115465	0	0.170868	0	0.0479853	0.246994	0	0	0.0420096	0
AT1G09650	0.205521	0.375873	0	0.476101	0.596993	0.641292	1.15258	0.907907	0.346396	0.861408	0.555322	0.772466	0.479853	0.592785	0.47733	1.00404	0.546125	1.00439
AT1G09657	0.123313	0	0	0.119025	0.091845	0.0916131	0	0	0	0	0.299019	0.171659	0.0479853	0	0.047733	0.16734	0	0.174677
AT1G09660	20.1411	17.7496	18.5393	20.8889	17.2209	14.1084	25.5489	22.4329	24.5171	29.6011	27.5098	28.0663	21.2575	24.3042	23.8665	24.8081	24.2396	24.8915
AT1G09677	0.164417	0.125291	0.132898	0	0.18369	0.183226	0.768387	0.226977	0.615815	0	0.256302	0.0429148	0.191941	0.493987	0.525063	0.16734	0	0.174677
AT1G09680	0.411042	0.542928	0.664492	0.773665	0.688838	1.23678	1.05653	0.907907	0.654303	1.87944	1.62325	2.48906	1.58351	1.18557	1.71839	2.38459	1.93244	1.96512
AT1G09690	43.2416	32.9515	36.8128	28.2685	32.3294	31.6981	78.3754	94.4602	93.7578	80.894	84.7079	87.9324	147.891	117.915	156.039	103.751	95.74	108.431
AT1G09700	3.32944	2.88169	4.11985	4.10637	2.70943	4.03098	5.09056	6.92279	3.57942	7.83098	6.83473	9.14085	7.19779	5.97725	5.29836	10.0822	8.65398	9.86925
AT1G09710	10.0705	13.9491	14.9511	20.1153	20.2977	16.4445	9.89298	10.214	6.92791	14.5656	12.6015	14.4623	6.81391	8.84238	7.20768	15.2279	12.1828	13.6248
AT1G09713	0.205521	0	0.332246	0.238051	0.18369	0.13742	0.480242	0.378295	0.115465	0.0783098	0.299019	0	0.527838	0.246994	0.381864	0.0836698	0.168039	0.0436692
AT1G09730	45.2146	41.7219	57.8108	62.4288	54.0508	60.8311	49.657	48.0434	43.3764	57.3228	54.5924	61.4969	48.4651	47.7192	46.6351	48.8632	48.2271	51.486
AT1G09740	28.9785	42.3901	33.5568	45.9438	37.4728	47.9136	35.73	37.4134	41.1441	33.1251	42.9734	28.2809	27.3036	24.5018	25.5371	29.8701	30.667	34.9354
AT1G09750	18.7435	23.9306	33.1581	30.2324	10.8836	10.2149	111.224	68.4335	58.2714	67.1898	37.9328	62.6556	60.2215	129.128	72.7928	42.5043	43.816	43.1889
AT1G09753	0	0.0835274	0	0	0.0459225	0.183226	0.0960483	0.0378295	0.153954	0.15662	0.0427171	0.0429148	0	0.0493987	0.143199	0.16734	0.168039	0
AT1G09757	0.0822084	0	0	0.238051	0	0	0	0	0	0	0	0	0.0959706	0	0.047733	0.0836698	0.0840193	0
AT1G09760	21.1276	22.6777	21.9947	27.5544	26.1758	26.751	21.3227	26.5185	26.4415	22.0834	25.673	29.225	26.8238	28.6513	29.3558	32.6312	28.9026	29.7824
AT1G09770	36.2539	26.0188	54.9535	69.0942	26.4973	21.4375	45.6229	27.6155	24.5941	53.7988	22.5973	31.3278	28.4553	44.0637	33.8904	41.5839	42.8918	50.4816
AT1G09773	0.28773	0.250582	0	0.0595127	0.137768	0.503872	0.0960483	0.113488	0.577326	0.234929	0.170868	0.0429148	0.191941	0.0987975	0.143199	0.0418349	0.210048	0.0873385
AT1G09777	0.369938	0.208818	0.531593	0.476101	0.18369	0.870324	1.34468	2.23194	3.57942	1.25296	1.53781	2.14574	2.49524	1.87715	1.43199	1.25505	1.13426	0.655039
AT1G09780	73.9465	49.2394	75.2205	19.2821	22.4561	22.4452	152.237	158.884	144.139	64.6056	69.8851	71.4531	162.19	175.168	201.767	48.8632	48.101	44.6736
AT1G09783	0.945397	0.960565	0.598043	1.84489	0.73476	1.23678	0.672338	0.75659	0.461861	0.626479	0.897058	1.50202	1.00769	1.28437	0.47733	1.38055	1.34431	1.17907
AT1G09787	1.15092	0.626455	0.332246	0.297563	1.05622	0.549678	1.34468	1.89147	2.38628	1.80113	2.52031	2.87529	1.77546	1.53136	2.72078	2.25908	1.84842	1.26641
AT1G09793	0.0411042	0.0835274	0	0.0595127	0.091845	0.0458065	0.288145	0.151318	0.153954	0.15662	0.0854341	0.171659	1.58351	0.345791	0.381864	0.0418349	0.0420096	0.0436692
AT1G09794	1.10981	0.960565	0.664492	0.357076	0.55107	1.09936	0.288145	0.529613	1.23163	0.391549	0.341737	0.858296	1.9674	1.53136	1.76612	0.460184	0.672154	1.39742
AT1G09795	15.7429	13.6567	15.4827	12.8547	11.4347	12.4594	17.4808	17.6664	17.0119	18.1679	16.9587	16.9513	28.6472	25.8849	27.876	20.2481	19.1984	21.4853
AT1G09797	3.78159	5.93044	4.0534	2.44002	2.43389	3.02323	17.961	15.3588	20.014	9.78873	11.8326	9.65583	43.7146	18.7221	20.0478	7.40478	6.84757	5.15297
AT1G09800	2.8773	4.30166	2.65797	7.73665	5.924	7.7413	5.7629	4.99349	5.50384	7.83098	6.7493	7.98215	5.71025	6.91582	7.11221	6.48441	6.46948	6.55039
AT1G09803	0.164417	0.375873	0	0.535614	0.826605	0.687098	0	0.264806	0.115465	0	0.128151	0	0	0	0	0	0.0420096	0.218346
AT1G09810	8.05643	5.67986	6.71137	9.64105	9.50596	9.16131	6.81943	8.13334	7.58222	8.92732	10.5938	13.7327	8.34944	8.64478	10.6922	7.99047	8.78001	9.69457
AT1G09812	0.452146	0.626455	0.398695	0.238051	0.18369	0.274839	1.34468	1.0214	1.19314	1.09634	1.70868	1.37327	2.01538	1.58076	1.43199	0.753028	1.13426	1.31008
AT1G09815	7.8098	3.80049	4.45209	5.71321	5.0974	6.87098	4.80242	5.78791	7.38977	6.57802	7.81722	8.15381	5.27838	5.82905	7.68501	5.98239	5.88135	7.46744
AT1G09820	1.9319	1.79584	1.99348	1.54733	1.28583	1.46581	3.55379	2.79938	2.50175	2.4276	3.46008	3.81942	3.263	3.16152	3.43677	4.35083	3.40278	3.31886
AT1G09823	0	0.0417637	0.199348	0	0.18369	0.183226	0.480242	0.113488	0.384884	0.0783098	0.0854341	0.0858296	0.431868	0.345791	0.381864	0	0	0
AT1G09830	11.427	10.1486	11.5622	9.93861	10.3785	9.84841	15.944	18.6121	16.9349	16.0535	16.6597	20.17	15.9791	18.0799	21.4321	19.9552	20.4167	18.9961
AT1G09837	0.0411042	0	0	0.238051	0.18369	0.0916131	0.288145	0	0.0384884	0.234929	0.170868	0.0858296	0.335897	0.148196	0.286398	0.0418349	0	0.0436692
AT1G09840	29.184	25.6847	25.9152	24.4002	24.4308	23.4988	30.5434	32.3064	35.0629	30.8541	35.2416	33.9456	25.7201	30.232	28.5443	25.7703	24.4916	25.4155
AT1G09850	18.3325	13.8238	15.6156	16.7826	14.5115	13.8794	18.6334	15.7749	16.9734	21.4569	22.5119	22.4444	17.1787	15.857	19.6182	17.3196	15.5436	15.8956
AT1G09860	0	0.167055	0	0.119025	0	0.13742	0.192097	0.075659	0.115465	0.0783098	0	0	0.0479853	0.39519	0.381864	0	0	0
AT1G09863	0.945397	0.918801	1.79413	2.20197	1.69913	2.70259	2.49726	2.76155	2.92512	2.4276	3.33193	3.69067	2.83113	2.27234	2.00478	1.71523	2.39455	3.05685
AT1G09867	5.26134	3.63344	1.59478	4.10637	6.15362	6.73356	5.09056	6.43101	6.38908	6.89126	8.45798	6.22265	7.24578	5.28567	5.29836	6.52624	6.25944	6.85607
AT1G09870	22.9773	15.4526	15.4162	21.127	20.5274	20.6129	16.9045	19.0282	19.1287	27.3301	28.1505	25.0193	17.7546	18.0799	19.8569	24.0551	22.6432	19.4328
AT1G09873	5.01471	4.09284	1.86058	4.10637	6.9343	7.51227	5.66685	6.43101	6.38908	6.42141	8.84243	6.48014	6.47801	6.07605	5.44156	6.40074	5.62929	6.2447
AT1G09877	4.48036	2.71464	1.39543	2.61856	5.05148	3.34388	3.74588	5.03132	5.73477	5.87324	7.30462	4.80646	5.99816	6.47124	7.78047	3.26312	3.40278	4.36692
AT1G09880	0.164417	0.167055	0.332246	0.119025	0	0.13742	0.480242	0.643101	0.923722	0.548169	0.897058	0.686637	0.671794	0.987975	0.47733	0.418349	0.210048	0.524031
AT1G09883	3.45275	1.96289	0.863839	1.66635	2.98496	1.60323	2.11306	2.79938	3.84884	3.44563	4.78431	3.43318	4.70256	5.03867	5.68022	1.92441	2.22651	2.66382
AT1G09890	0.452146	0.0835274	0.265797	0.238051	0.275535	0.366452	2.7854	2.76155	3.0021	4.69859	6.10854	7.12386	3.11904	2.46994	2.81624	2.34275	2.98268	3.05685
AT1G09893	0.164417	0	0.199348	0.238051	0.091845	0.274839	0.192097	0.226977	0.23093	0.313239	0.0427171	0.0858296	2.06337	1.03737	1.43199	0.125505	0.126029	0.131008
AT1G09897	0.0411042	0	0	0.297563	0.18369	0.412259	0	0.151318	0.23093	0	0.0427171	0	0.0479853	0.197595	0.143199	0.0418349	0.0420096	0
AT1G09900	12.4135	11.9026	10.6983	14.164	15.1544	14.9329	13.831	13.9212	12.2393	16.1318	16.8732	20.7708	19.626	19.3643	20.8116	18.6165	18.9463	18.7778
AT1G09903	0	0.0835274	0.132898	0.476101	0.413303	0.458065	0.480242	0.302636	0.269419	0.0783098	0.0427171	0.128744	0.383882	0.246994	0.525063	0	0.126029	0.174677
AT1G09907	0.246625	0.167055	0.664492	0.416589	1.19399	1.19097	0.384193	0.113488	0.538838	0.548169	0.683473	0	0.479853	0.345791	0.525063	0.292844	0.168039	0.393023
AT1G09910	26.019	30.8216	32.095	29.0422	23.3746	25.6517	20.9385	20.0496	21.1301	23.1014	20.5469	20.8566	18.5703	20.8463	20.0956	15.5207	14.0732	18.0791
AT1G09913	1.06871	1.25291	1.19609	1.60684	2.20428	1.3742	1.05653	0.302636	0.923722	2.03606	1.40966	1.24453	0.959706	0.79038	0.620528	1.08771	0.840193	0.698708
AT1G09917	0.205521	0.125291	0.132898	0.238051	0.459225	0.0916131	0	0.151318	0	0.234929	0	0.128744	0.287912	0.296392	0.0954659	0.0836698	0	0.218346
AT1G09920	21.1687	21.2577	17.4761	17.6157	18.966	19.8342	18.7294	19.0661	18.9748	17.4631	21.4867	19.9125	22.3611	16.2522	18.5204	17.3196	15.5436	16.5506
AT1G09927	1.64417	2.04642	1.52833	3.57076	2.89312	3.43549	4.41822	4.84217	5.27291	1.25296	2.94748	2.36031	18.0905	13.6835	15.1791	3.09578	2.56259	3.23152
AT1G09930	0.0411042	0.0417637	0	0.238051	0	0.0458065	0	0.0378295	0.0769768	1.09634	0.469888	0.128744	0	0	0	0	0	0
AT1G09932	0.863189	0.250582	0.598043	4.16589	1.69913	1.64904	1.05653	1.58884	1.15465	9.71042	15.4636	2.48906	0.911721	1.87715	0.715994	1.54789	1.89043	1.00439
AT1G09940	41.1864	23.9306	28.6396	32.7915	28.1505	26.4304	26.9896	27.8803	27.2498	35.396	43.7423	31.9286	30.6626	28.5031	30.5968	34.472	35.8342	31.1798
AT1G09947	0.904293	0.626455	0.465144	0.714152	0.780683	1.78645	0.960483	0.680931	0.96221	2.50591	2.90476	1.67368	0.767765	0.691582	0.763727	0.585689	0.756173	0.742377
AT1G09950	1.27423	0.0417637	0.199348	1.96392	2.06651	0.778711	0.480242	0.416124	0.115465	3.83718	5.59594	2.18865	0.239926	0.444589	0.286398	0.251009	0.420096	0.393023
AT1G09960	12.4135	11.6938	10.6319	10.4742	8.31197	10.3523	9.41273	11.6893	10.4304	12.5296	11.4482	11.587	6.57398	8.052	6.87355	5.10386	5.29321	6.33204
AT1G09963	0.0822084	0.375873	0.199348	0.416589	1.0103	1.00774	0.480242	0.643101	0.423372	0.313239	0.512605	0.300404	0.911721	0.691582	0.906926	0.543854	0.210048	0.480362
AT1G09970	363.978	219.76	247.523	158.363	133.267	149.192	178.17	171.557	161.536	153.017	162.197	175.092	105.328	123.941	122.721	105.173	101.999	101.356
AT1G09980	37.0349	28.6081	32.8259	28.1495	27.0484	25.8349	35.9221	37.4134	37.4107	35.9442	40.5812	36.0484	32.63	39.1238	40.3343	27.9039	25.5839	27.1186
AT1G09987	0.0411042	0	0.132898	0.178538	0.459225	0	0	0.302636	0.538838	0.234929	0.811624	0.128744	0.431868	0.691582	1.00239	0.16734	0.420096	0.305685
AT1G09993	0.0411042	0.0417637	0.132898	0.476101	0.596993	0.595485	0.0960483	0.189147	0.307907	0	0.128151	0.128744	1.05568	0.543386	0.190932	0.292844	0.210048	0.262015
AT1G09995	3.41165	2.25524	2.52507	3.7493	4.27079	4.12259	4.13008	3.40465	4.11826	4.15042	4.39986	4.29148	2.68718	3.21092	3.15038	3.93248	4.83111	4.80362
AT1G10000	0.328834	0.334109	0.531593	0.238051	0.413303	0.366452	0.288145	0.567442	0.269419	0.0783098	0.213585	0.429148	0.239926	0.493987	0.525063	0.669358	0.420096	1.31008
AT1G10020	59.1079	61.852	52.4949	82.8416	109.066	108.607	42.4534	49.3296	39.8355	36.1791	42.6744	41.284	33.2538	32.5044	38.425	52.8793	49.7814	46.9444
AT1G10030	4.48036	4.88635	4.98369	4.2254	5.32701	7.78711	10.7574	11.5002	13.5479	9.86704	12.4307	8.45422	12.3322	14.9678	15.6564	8.9945	8.35992	7.99147
AT1G10040	1.64417	1.08586	1.86058	2.55904	0.91845	1.69484	2.40121	2.19411	2.42477	2.19267	2.47759	2.87529	1.58351	2.51934	2.57758	2.55193	1.97445	2.44548
AT1G10050	15.7429	8.64508	10.7648	14.164	12.0776	15.4826	13.2547	16.5693	13.0476	17.8546	16.7878	18.8825	9.30915	12.8931	11.2172	13.1362	12.2248	13.2755
AT1G10060	13.1945	10.5244	11.9609	13.5094	16.6699	18.002	6.91548	7.07411	10.5073	7.2045	9.05602	10.7716	11.1806	10.0773	10.4058	9.58019	8.44394	9.60723
AT1G10070	814.932	1023.21	889.954	667.791	712.028	798.087	68.7706	61.2838	109.73	148.71	151.603	118.102	30.1348	27.9103	17.2316	114.251	97.5464	135.506
AT1G10090	107.816	55.0863	48.1757	55.0492	50.8821	52.082	60.9907	66.6177	57.6941	79.3278	84.3662	66.2605	43.6186	53.5976	44.9644	30.163	34.3219	31.5292
AT1G10095	10.1527	10.8168	10.5654	8.9269	10.0111	9.16131	6.91548	7.79287	7.6207	7.04788	8.41526	9.18377	4.46263	6.12544	5.48929	5.3967	4.62106	4.84729
AT1G10110	0.575459	0.584691	0.265797	0.357076	0.596993	0.687098	0.384193	0.453954	1.07768	0.469859	0.939776	1.02996	0.527838	1.13617	0.47733	0.669358	0.630144	1.1354
AT1G10120	10.9748	11.7774	14.5524	14.9972	13.042	17.4065	14.3112	15.6614	16.8964	13.2344	16.3606	17.6809	15.2593	13.5847	17.1361	18.1145	16.5518	19.0398
AT1G10130	71.768	55.6292	57.8108	81.1753	87.6661	80.1156	72.2283	68.0931	68.6248	77.6833	80.1372	76.7746	58.3981	71.8258	66.6829	54.7619	52.0079	53.1891
AT1G10140	30.0472	46.2742	31.4969	31.0656	25.3951	37.0575	14.4072	16.3045	20.0525	15.2704	14.7801	15.4493	9.40512	7.9532	9.06926	14.0147	12.939	16.8563
AT1G10150	46.941	53.5828	41.132	48.7409	55.6581	56.9375	23.7239	29.8096	28.8663	30.9324	36.7367	35.0185	19.434	20.0559	22.2436	32.3802	30.1629	27.1623
AT1G10155	0.657667	1.16938	0.531593	2.38051	3.58196	4.03098	1.05653	0.945737	1.46256	0.626479	0.854341	0.944126	2.06337	1.03737	1.57519	0.418349	0.126029	0.131008
AT1G10160	12.0024	10.8168	10.2996	11.6645	10.0111	11.131	11.0456	9.83566	9.19873	8.84901	6.7493	8.1109	5.75823	11.4111	11.2172	8.32515	7.47771	7.07442
AT1G10170	158.498	138.99	180.011	153.721	147.228	139.16	101.523	85.7973	77.7081	120.206	110.765	131.405	70.4904	105.022	83.2463	96.5131	83.9352	90.832
AT1G10180	15.4552	18.5848	20.267	26.4831	21.9969	22.7658	26.4133	22.5464	20.7453	23.1797	21.4867	28.1521	21.1615	24.156	22.1004	23.7622	21.3409	22.6207
AT1G10200	45.6257	70.6641	63.2596	84.2699	82.2013	85.5666	69.3469	81.1442	89.1392	71.1053	81.675	78.4483	78.5039	61.7484	72.8405	57.8577	50.8317	53.1455
AT1G10210	19.4834	31.991	30.3008	39.6354	44.453	45.2111	14.8875	16.5315	15.2414	17.9329	20.7178	19.0113	10.4608	9.68215	10.7876	11.5464	11.4266	11.485
AT1G10220	0.493251	1.41997	1.12964	0.416589	0.413303	0.824518	0.384193	0.643101	0.269419	0.704788	0.683473	0.643722	0.0479853	0.345791	0.429597	1.58973	0.840193	1.44109
AT1G10225	0.123313	0.208818	0	0.297563	0.137768	0.458065	0	0	0	0	0	0	0	0	0	0.209175	0.0840193	0.131008
AT1G10230	4.48036	2.04642	4.58499	3.45173	2.98496	3.38968	4.41822	6.12838	4.965	4.93352	4.57073	7.51009	6.47801	4.24829	5.72795	8.65982	8.48595	7.29276
AT1G10240	12.5368	11.4432	13.8214	13.0333	16.6239	17.0858	11.1416	14.2239	13.2015	17.3065	19.3508	18.1959	16.315	14.4738	16.2769	15.5626	15.0394	14.5419
AT1G10270	7.64538	2.79817	5.98043	7.02249	2.70943	3.06904	7.97201	7.30109	6.19663	6.10817	4.9979	7.03803	5.66226	10.8677	8.9738	6.35891	6.42747	6.76873
AT1G10280	7.85091	6.84924	9.90093	5.6537	6.01585	6.73356	7.87596	9.68435	10.3149	7.90929	9.18417	9.01211	8.63735	11.9051	7.92367	5.64771	6.59551	6.72506
AT1G10290	85.0035	71.7918	84.9885	80.6396	63.2353	67.244	97.8732	97.6757	92.1797	92.0923	88.5098	108.145	74.0893	93.7588	88.1628	86.3472	86.1197	82.9279
AT1G10300	0.205521	0.208818	0.332246	0.0595127	0.229613	0.274839	0.288145	0.113488	0.192442	0.469859	0.384454	0.686637	0.479853	0.197595	0.429597	0.460184	0.798183	0.873385
AT1G10310	4.15153	5.09517	4.38565	3.33271	4.54633	3.43549	4.80242	4.76651	6.11966	5.16845	5.12605	5.7935	7.48571	7.21222	9.30793	6.2334	6.38546	6.8124
AT1G10320	3.04171	2.7564	4.51854	6.07029	2.93904	2.70259	3.93798	3.5938	4.19524	4.30704	2.86204	4.9352	4.07875	4.84108	3.38904	4.35083	4.41101	5.32765
AT1G10330	2.34294	1.54526	1.86058	2.26148	3.21458	2.15291	2.40121	3.10202	2.69419	3.05408	2.81933	3.81942	2.78315	2.51934	3.15038	3.5978	2.64661	3.23152
AT1G10340	14.3865	6.84924	4.91724	17.3182	15.43	16.5362	1.53677	1.2862	1.80896	8.37915	7.90266	4.24857	1.00769	1.03737	1.67065	5.2712	5.12518	6.76873
AT1G10350	8.50857	8.60332	6.91071	8.80787	8.22013	10.1232	11.5258	11.1597	8.46745	10.9634	11.7472	11.7157	10.7967	10.9171	12.2196	10.7097	10.4184	8.9522
AT1G10360	34.7742	31.1557	23.523	33.8627	31.6865	32.3394	28.7184	34.7653	34.9475	26.0772	31.2689	29.2679	29.9908	32.1586	29.6422	55.5568	51.2097	55.0232
AT1G10370	97.0059	4.84459	4.65144	0.119025	0.229613	0.595485	7.01153	7.79287	8.9678	3.2107	3.11835	3.94816	8.54138	8.94117	9.35566	5.3967	4.74709	4.45426
AT1G10380	10.646	12.5709	11.828	7.43908	6.42915	5.17614	15.2717	15.3588	15.2414	13.9391	14.4384	16.8226	9.74101	15.7088	11.0263	13.9729	10.7125	13.2318
AT1G10390	141.727	123.036	124.459	96.7676	81.191	79.6118	110.936	102.48	101.956	111.67	104.101	118.574	73.4175	105.071	88.0196	81.0342	77.8439	91.094
AT1G10395	0.0822084	0.0417637	0	0.357076	0.18369	0.13742	0	0	0	0	0	0	0.191941	0.0493987	0.0954659	0.125505	0	0.218346
AT1G10400	0.164417	0.0417637	0.398695	0.238051	0.321458	0.183226	0.57629	0.491783	0.153954	1.01803	0.213585	0.772466	0.287912	0.0493987	0.715994	0.251009	0.168039	0.305685
AT1G10410	54.833	43.5178	46.9131	39.0998	39.677	40.4472	45.3348	49.8971	45.2239	46.9076	49.979	49.7812	35.6051	33.2948	35.8475	27.36	27.1382	30.2191
AT1G10417	0.945397	0.417637	0.598043	0.595127	0.505148	0.503872	0.480242	0.71876	1.11616	0.391549	0.683473	1.37327	1.24762	1.13617	0.81146	0.418349	0.882202	0.480362
AT1G10430	36.5416	37.0861	31.364	30.1134	33.2479	31.3317	31.792	31.8903	36.41	31.7938	35.5833	32.1861	25.7681	28.1573	29.2603	28.5314	27.2643	28.909
AT1G10450	18.0859	15.4943	21.0644	31.0061	19.4711	17.8187	19.978	19.3687	18.8978	36.1791	24.6905	36.7351	24.8084	21.5873	23.771	34.723	31.6753	36.3328
AT1G10460	0.534355	0.167055	0.598043	0.0595127	0.413303	0.458065	0.192097	0.832249	1.11616	2.50591	1.36695	2.27448	0.479853	0.938576	0.429597	0.794863	0.420096	0.917054
AT1G10470	75.2207	87.3696	84.1247	58.858	46.0144	54.3266	107.286	139.439	108.268	114.646	132.466	120.29	75.3849	74.6415	69.2128	160.646	149.596	144.065
AT1G10480	5.96011	4.30166	3.58826	3.33271	3.49011	4.35162	4.80242	5.71225	5.6578	6.89126	6.36484	3.73359	3.16703	3.21092	3.10264	5.43854	4.7891	4.45426
AT1G10490	21.9085	8.56155	12.4924	16.4255	12.3991	14.1542	19.6899	22.9625	17.5892	23.6496	25.8011	28.9246	27.3996	25.7861	28.592	27.9039	26.8862	29.1274
AT1G10500	33.0067	28.3158	22.7256	28.447	28.426	29.9575	14.8875	18.2716	22.6312	19.969	18.8809	16.0501	17.9465	15.8076	18.5204	21.7123	21.2569	22.97
AT1G10510	28.7318	28.3575	30.6331	24.4597	31.3191	28.3542	29.1987	34.5761	32.4072	28.5048	31.098	35.4905	46.1139	40.2106	48.3058	40.9564	37.6406	42.9705
AT1G10520	0.369938	0.918801	0.265797	1.4283	1.05622	0.961937	1.72887	1.62667	1.61651	2.89746	2.17857	2.48906	2.01538	1.92655	1.57519	1.75707	1.21828	1.83411
AT1G10522	3.82269	3.71697	3.32246	6.72493	8.22013	8.24518	3.93798	6.46884	6.77396	8.30084	9.73949	10.8145	20.1538	12.2015	15.6087	13.2617	11.1326	12.1837
AT1G10530	0.863189	1.04409	1.46188	0.476101	0.459225	0.549678	1.24863	1.09705	1.57802	2.03606	1.11064	1.02996	0.959706	1.53136	1.24106	1.46422	0.504116	0.917054
AT1G10540	0.411042	0.375873	0.730941	0.119025	0.459225	0.320646	1.05653	0.416124	0.654303	1.01803	1.06793	1.1587	0.335897	0.543386	0.668261	0.711193	0.798183	0.5677
AT1G10550	1.89079	1.33644	2.19282	3.39222	2.80127	2.19871	6.05104	7.14977	6.11966	4.30704	2.77661	2.48906	2.68718	1.97595	3.72317	1.17138	1.3023	1.04806
AT1G10560	1.80859	0.4594	0.332246	2.38051	1.92875	1.51162	1.15258	1.85364	1.23163	4.85521	4.78431	2.83238	0.81575	1.33377	1.14559	0.669358	0.882202	0.742377
AT1G10570	18.8257	16.4131	22.8585	26.4831	20.4814	20.8878	18.2492	20.3901	22.5542	19.4208	18.7955	21.1999	20.3937	19.7595	21.3366	17.989	16.5518	19.7822
AT1G10580	6.41226	4.30166	5.78108	5.71321	3.2605	3.5271	9.02854	6.35535	6.42756	6.65633	6.02311	7.08094	8.63735	8.74358	9.16473	6.73542	6.38546	7.81679
AT1G10585	0.698772	0.167055	0	0.416589	0.505148	0.229033	0.384193	0.075659	0.423372	0.234929	0.128151	0.472063	0.81575	0.296392	0.286398	0.376514	0.420096	0.305685
AT1G10590	71.8913	70.2465	67.8446	78.3782	82.7983	88.5898	64.9287	70.2493	73.5898	62.8045	77.3606	72.4402	75.001	67.0341	71.5517	75.8467	68.4337	70.7442
AT1G10600	18.2914	22.1765	23.1243	26.0665	24.3389	23.6362	15.944	17.9312	17.6277	19.7341	16.1471	17.6809	19.674	20.1547	19.9524	19.5787	17.1399	21.4416
AT1G10610	5.50796	8.64508	6.97716	9.99813	7.53129	10.0774	7.58782	7.60373	6.88942	6.18648	7.81722	8.54005	8.10951	7.60741	7.20768	9.41285	8.06585	9.47623
AT1G10630	39.5012	30.0281	27.5764	28.5661	32.7427	30.782	63.1037	64.8397	66.8929	60.2986	67.3221	63.3422	58.1582	57.9941	63.1507	45.8092	40.7073	43.2762
AT1G10640	0.369938	0.292346	1.59478	0	0.505148	0.274839	7.20362	15.0183	8.35198	6.65633	6.23669	12.3165	13.004	11.8063	14.4154	12.1321	11.4686	11.9217
AT1G10650	13.9754	9.48035	9.76803	9.81959	8.49566	9.06969	10.6614	11.6515	16.2806	18.3245	18.9237	18.8825	14.1557	10.8183	12.2196	16.0228	16.9299	18.9525
AT1G10657	1.15092	0.751746	0.930288	0.714152	0.780683	0.595485	1.44072	1.81581	3.07907	1.72282	1.96499	1.4591	1.58351	1.77835	1.95705	0.794863	0.882202	1.04806
AT1G10660	52.0379	52.7893	43.5907	38.9808	31.6865	34.5839	40.5324	42.7473	42.8761	41.9741	36.694	39.1383	40.3076	41.4949	39.332	41.1237	40.0772	44.3243
AT1G10670	91.7035	68.9101	80.5364	62.9644	63.419	67.6563	168.565	190.434	168.926	155.132	169.288	182.645	175.434	168.894	176.278	147.468	137.245	141.226
AT1G10680	0.0411042	0.0417637	0	0.0595127	0	0.458065	0.288145	0	0.0384884	0	0.256302	0.0429148	0	0.197595	0.143199	0.125505	0.252058	0.0436692
AT1G10682	55.3263	48.8217	31.7627	38.3261	41.5139	52.8149	27.4698	36.2028	58.1945	25.4507	46.9033	24.9335	45.2981	28.2067	37.8045	37.8606	37.2205	54.4119
AT1G10690	6.37115	6.22279	3.85405	4.76101	5.37293	5.5884	3.26564	3.29116	5.27291	5.63831	4.86975	4.16274	3.02307	4.59408	3.48451	2.04991	1.97445	3.79922
AT1G10700	10.646	13.1973	12.9576	9.93861	11.2051	9.25292	14.5993	13.8834	16.1651	13.5476	13.2423	12.6599	14.2036	17.4378	14.5586	12.425	11.7207	14.7165
AT1G10710	0	0.0417637	0.199348	0	0.091845	0.0458065	0	0.075659	0.0769768	0	0	0.0858296	0	0	0	0	0	0
AT1G10720	22.7717	18.0001	22.4598	22.9719	20.9866	22.7658	21.6109	23.1895	23.4394	21.7701	26.869	29.0962	21.2575	18.9691	18.8545	25.4775	23.7775	21.1796
AT1G10730	8.34416	6.34808	7.9739	7.73665	7.99052	6.73356	5.66685	7.86853	8.58291	10.6501	11.1064	10.9433	6.66996	9.08937	7.01674	8.15781	7.93982	7.24909
AT1G10740	66.3422	47.4853	42.3281	37.3739	48.8156	46.6311	45.3348	52.81	50.1119	44.48	48.2276	55.403	39.8758	48.6084	44.153	71.1612	61.3761	60.7003
AT1G10750	2.58957	1.79584	2.32572	2.14246	2.38797	2.01549	2.11306	3.5938	3.57942	5.09014	4.65616	5.32144	2.54322	3.40851	3.24584	5.06202	3.31876	4.14858
AT1G10760	129.108	73.7129	136.952	92.5422	52.3976	62.3427	114.105	87.7644	86.2525	115.585	101.709	127.242	136.038	158.274	133.7	105.215	95.2778	100.527
AT1G10770	0.575459	0.334109	0.265797	0	0.321458	0.229033	0	0.0378295	0.115465	0.15662	0.170868	0	0.287912	0.543386	0.238665	0.292844	0.462106	0.393023
AT1G10780	1.15092	1.87937	1.92703	1.60684	1.14806	0.503872	4.99451	7.26326	6.35059	7.90929	7.09103	10.085	4.75054	8.052	6.68261	6.77725	4.62106	4.36692
AT1G10790	0.369938	0.208818	0.531593	0.297563	0.18369	0.0916131	1.05653	0.794419	0.923722	1.01803	1.06793	0.729552	0.335897	0.839779	0.0954659	0.251009	0.630144	0.393023
AT1G10800	0.0822084	0.125291	0.332246	0.416589	0.091845	0.13742	1.05653	0.643101	0.692791	1.09634	1.32423	1.28744	0.335897	0.39519	0.715994	1.17138	0.798183	0.349354
AT1G10810	0.0411042	0.0417637	0	0.416589	0.229613	0.458065	0.0960483	0.605272	0.500349	0.469859	0.170868	0.472063	0.767765	0.543386	0.81146	0.292844	0.546125	0.262015
AT1G10820	19.0724	21.5083	25.2507	17.9728	19.0119	20.2465	20.6504	23.076	21.438	21.9267	25.0749	24.1181	17.5626	19.4631	18.2817	19.4532	16.6778	23.6687
AT1G10830	12.1668	11.5268	8.77129	5.59419	6.38323	6.13808	12.7744	13.9969	14.0098	9.94535	11.7045	10.2566	17.2747	23.2174	17.5657	11.7138	12.8129	13.0134
AT1G10840	108.515	104.242	100.006	92.4232	84.3596	83.6885	98.4495	112.581	111.116	97.1042	109.27	110.377	110.03	105.911	113.795	116.929	101.873	106.422
AT1G10850	6.8644	4.17637	7.11006	3.03515	2.34205	1.83226	22.4753	24.627	21.0532	20.6738	16.5315	25.4914	22.5531	29.2441	26.635	17.5707	21.0468	19.4765
AT1G10865	18.538	16.079	9.90093	17.1396	18.4149	21.2084	8.7404	8.39814	10.2764	8.61408	10.0385	9.44126	13.196	8.74358	10.549	12.174	11.5526	14.9786
AT1G10870	17.1405	11.1509	14.4859	18.925	15.0167	13.5587	24.9726	23.6813	23.401	27.0952	28.3214	28.5383	24.9524	26.4777	27.3033	21.2521	20.1646	21.8346
AT1G10890	45.9134	38.9655	45.119	52.6092	38.0238	49.4253	30.6394	29.4313	31.3296	39.0766	35.9251	35.3618	28.3113	28.3549	26.8259	33.5934	27.7264	41.9225
AT1G10900	20.8398	12.1532	20.0677	12.9738	11.4806	13.2839	19.6899	23.9839	20.5528	18.7944	18.7955	19.14	15.0194	20.4511	19.8092	21.0848	19.6185	19.9132
AT1G10910	38.8024	44.6036	55.4851	58.3224	47.1165	59.5027	41.8771	48.1569	46.7634	49.7267	45.2374	49.1374	52.304	47.4228	57.8523	58.9872	51.2938	68.0804
AT1G10920	2.05521	1.33644	1.92703	3.98735	2.93904	3.57291	3.74588	2.79938	1.42407	3.28901	4.57073	5.19269	4.03076	4.34709	5.91889	7.73946	6.00738	7.81679
AT1G10930	2.83619	2.7564	3.6547	3.03515	3.30642	1.92387	10.8535	10.9327	9.23722	12.9994	10.8501	15.6639	22.3611	18.8703	20.1433	12.2995	11.6787	12.5331
AT1G10940	49.8594	49.1558	53.0264	50.0501	42.662	52.1736	35.5379	34.3492	36.2561	57.1662	54.208	49.9528	29.223	29.2441	29.8808	36.7729	35.5822	40.9618
AT1G10950	224.141	199.046	215.694	168.064	155.815	148.184	250.398	247.48	233.625	223.183	232.466	246.975	191.605	227.037	211.457	202.899	201.982	194.066
AT1G10960	105.432	96.0982	94.2249	157.768	141.304	153.223	92.0143	123.097	145.987	148.006	168.22	189.383	188.342	162.917	195.18	282.929	282.767	296.645
AT1G10970	3.49386	4.38519	4.11985	5.23711	5.28109	4.94711	7.49177	5.22047	4.6571	5.40338	5.12605	6.43722	5.51831	5.23627	4.72556	5.35487	4.87312	4.06124
AT1G10990	0.411042	0.334109	0.199348	0.178538	0.413303	0.412259	1.15258	1.77799	2.61721	0.626479	0.982493	0.429148	2.11135	1.67956	2.29118	0.836698	1.3023	0.786046
AT1G11000	3.28834	2.79817	4.3192	3.21368	3.6738	2.38194	10.8535	11.6137	11.739	16.1318	16.1471	13.7327	7.72563	9.38576	8.63967	5.64771	5.20919	6.50672
AT1G11020	19.2779	20.0883	17.8748	16.366	18.5527	19.2846	18.2492	17.3637	18.4744	20.8304	18.6246	18.9683	13.052	15.3136	12.697	14.6422	12.6449	13.0571
AT1G11050	13.0711	7.51746	7.30941	9.22446	11.4806	9.89421	13.927	12.7485	10.9692	24.7459	31.0126	12.9603	9.50109	11.5099	9.40339	9.78937	9.1581	10.0439
AT1G11060	24.1282	20.7148	26.0481	27.0187	25.5788	24.5065	23.5318	27.6533	26.6725	25.7639	27.4244	30.3837	27.7835	24.156	26.0622	24.4316	22.8953	26.2015
AT1G11070	0.0822084	0.167055	0.265797	0.535614	0.137768	0.503872	0.480242	0.75659	0.500349	0.234929	0.598039	0.557892	0.431868	0.839779	0.429597	0.962203	0.168039	1.17907
AT1G11080	0.575459	0.250582	0	0.357076	0.505148	0.274839	0.960483	0.567442	0.307907	0.783098	1.23879	1.75951	2.11135	1.63016	1.47972	1.54789	1.80641	2.70749
AT1G11090	4.48036	4.34342	4.78434	2.20197	3.90341	3.34388	7.49177	8.01985	7.04338	6.89126	6.45028	8.02507	8.34944	6.91582	7.92367	6.73542	6.67953	7.33643
AT1G11100	11.1803	6.13926	6.97716	14.1045	10.3785	12.551	5.37871	8.62512	6.3121	16.0535	12.6443	16.8655	4.79853	6.42184	5.91889	10.5006	7.93982	8.73385
AT1G11110	0	0	0	0	0	0.274839	0	0	0	0	0	0	0	0	0	0	0	0
AT1G11120	0.986501	1.00233	0.465144	0.238051	0.73476	0.595485	2.9775	3.13985	4.27221	6.65633	9.0133	6.48014	1.48754	2.22294	1.14559	1.38055	2.22651	2.2708
AT1G11125	0.164417	0.250582	0.730941	0.535614	0.275535	0.183226	1.82492	1.21054	0.769768	1.64451	1.19608	2.18865	0.911721	0.938576	0.906926	1.04587	1.09225	1.17907
AT1G11130	3.57607	3.71697	5.05014	4.7015	2.93904	3.16065	19.0176	16.4937	18.6284	23.5713	20.077	22.4444	15.4992	18.2775	16.4679	15.1442	14.2833	22.4897
AT1G11150	3.28834	2.63111	4.1863	4.88004	3.21458	4.76388	2.88145	3.55597	3.46396	4.07211	3.88725	4.9352	4.75054	3.60611	4.00957	4.72734	4.70508	4.97829
AT1G11160	0.863189	0.668219	1.32898	0.416589	0.596993	0.595485	4.22613	3.44248	3.15605	5.56	4.57073	4.72063	4.12673	3.55671	4.39143	4.14166	3.61283	3.31886
AT1G11170	5.63128	3.63344	4.45209	2.79709	3.35234	3.57291	5.7629	3.78295	3.57942	3.83718	5.38235	5.14978	3.55091	4.34709	4.0573	2.97028	3.52881	3.53721
AT1G11175	31.4858	48.07	36.7464	42.492	33.6612	40.8594	18.2492	17.6285	16.2421	14.9572	18.8809	16.6939	15.0674	12.4979	11.79	19.3696	16.8039	15.8956
AT1G11180	24.8681	37.2532	32.9588	42.7896	50.6984	51.7614	13.831	18.6121	19.4751	21.4569	26.271	23.8606	16.5069	19.2161	17.6135	23.9296	22.1811	22.5333
AT1G11185	1.06871	1.41997	1.12964	1.36879	1.79098	2.84001	0.768387	1.6645	0.96221	2.34929	1.58053	1.33036	0.527838	0.642184	1.24106	1.04587	0.588135	0.917054
AT1G11190	1.35644	1.50349	2.79087	1.48782	1.19399	1.55742	11.4297	8.24683	10.8922	11.1983	12.0462	10.3854	5.27838	8.54598	6.06209	5.94056	5.92336	6.8124
AT1G11200	17.346	13.5314	9.30288	6.90347	10.1948	9.89421	12.5823	14.9426	15.5878	12.138	16.4888	12.3165	12.8601	15.5606	14.2244	9.91487	11.3426	9.38889
AT1G11210	6.57667	3.75873	2.72442	5.05858	2.61758	3.16065	4.32217	3.44248	4.27221	7.43943	7.39005	6.9522	3.11904	5.48326	4.4869	4.85285	3.65484	3.84289
AT1G11220	0.0411042	0.208818	0.132898	0.119025	0.0459225	0.13742	1.34468	1.05923	1.23163	1.09634	1.06793	0.858296	1.05568	1.13617	1.28879	1.38055	0.798183	0.786046
AT1G11240	8.13863	6.5569	5.91398	6.07029	7.53129	9.25292	6.14709	10.5166	10.084	8.14422	8.58613	9.82749	13.3399	8.24959	9.73752	15.8554	12.8549	16.0703
AT1G11260	2521.99	1937.54	1530.92	1889.47	1839.75	1919.52	617.687	561.352	715.615	684.976	754.64	545.619	395.591	427.892	356.183	689.105	584.564	639.361
AT1G11265	0.0411042	0.0417637	0	0.357076	0.459225	0.13742	0.480242	0	0.0384884	0	0.213585	0	0.0479853	0.246994	0.047733	0.0418349	0.0840193	0
AT1G11270	7.8098	8.51979	8.04035	12.7357	11.3888	10.8103	9.50878	9.07907	8.23652	14.409	9.35504	15.106	6.526	8.99057	8.6874	10.3332	8.06585	9.25788
AT1G11280	28.9374	13.9908	19.8019	16.9611	13.3634	13.971	26.4133	27.3885	22.9006	30.9324	31.3116	36.0055	27.8315	26.7247	30.0718	29.5773	34.2799	32.6209
AT1G11290	2.09631	2.17171	1.99348	4.34442	2.89312	2.84001	4.80242	5.63659	4.88803	7.51774	7.5182	9.57	9.11721	9.83035	9.45113	9.32918	8.82202	7.77313
AT1G11300	1.31533	1.00233	1.72768	1.96392	1.19399	1.32839	1.53677	1.09705	1.53954	2.34929	1.7514	2.27448	1.24762	1.48196	1.33652	1.96624	1.51235	1.96512
AT1G11303	4.56257	1.00233	2.79087	1.96392	1.65321	0.961937	7.10758	9.53303	9.04478	7.90929	9.48319	9.05502	11.1326	11.5099	11.79	6.2334	8.69599	7.64212
AT1G11310	91.5802	91.5042	93.2946	110.872	107.183	104.576	110.071	114.396	117.813	122.633	143.102	106.987	102.928	113.716	105.251	108.06	96.2861	102.448
AT1G11320	2.42515	1.16938	1.66123	2.20197	2.47982	1.78645	3.36169	3.93427	3.07907	3.68056	3.97269	2.96112	4.17472	4.93987	4.67783	4.4345	3.69685	4.49793
AT1G11330	5.63128	1.96289	2.65797	1.72587	1.28583	1.55742	10.8535	8.58729	8.65989	4.54197	5.72409	7.16677	14.0597	11.8557	14.4154	6.90276	6.0914	5.76434
AT1G11340	2.46625	2.12995	2.79087	4.2254	3.03089	3.11484	1.72887	2.83721	2.3093	3.91549	2.81933	1.88825	3.31098	4.39649	3.29357	2.7611	3.0667	2.75116
AT1G11350	14.5509	12.0697	18.0077	22.4363	15.1544	15.2994	30.5434	29.3935	26.1336	21.5352	24.3914	23.1311	25.7201	28.8489	28.8307	21.8797	18.1482	18.2974
AT1G11360	31.4447	31.1139	30.3008	35.5291	46.4277	45.8523	24.5884	24.4757	23.7473	24.4327	26.1856	24.4614	19.7699	17.586	17.6612	27.7784	24.9117	24.2801
AT1G11362	0.123313	0.250582	0.0664492	0.416589	0.18369	0.732905	0	0.075659	0.115465	0.15662	0.128151	0	0.0959706	0.148196	0.190932	0	0.210048	0.0873385
AT1G11370	0.0411042	0.125291	0	0.119025	0	0.13742	0.0960483	0	0.192442	0	0	0	0	0	0	0	0	0
AT1G11380	10.4405	9.85623	9.23644	14.164	13.639	11.4516	9.22064	8.05768	9.69908	7.9876	7.56092	7.55301	8.20548	8.84238	8.21007	11.8393	9.53619	11.7034
AT1G11390	31.5269	19.5454	15.6156	18.687	19.2875	17.3607	21.899	25.2701	19.3597	19.3425	24.1351	27.7659	18.7622	23.168	21.623	20.7083	18.1902	20.5682
AT1G11400	18.949	13.3644	15.8149	17.0801	15.0167	20.4297	9.31669	11.2732	10.4688	12.373	14.652	15.9643	13.3399	11.8557	10.9786	23.7204	22.2651	22.053
AT1G11410	10.3583	9.93976	11.4957	13.0928	10.5163	9.98583	15.5598	20.3523	17.0889	20.5172	19.8207	26.2209	17.5146	15.4618	14.2244	20.4573	16.7618	18.3411
AT1G11420	0.534355	0.751746	0.996738	1.78538	1.10214	1.87807	1.63282	1.6645	1.27012	1.95775	2.73389	2.57489	1.53553	1.18557	1.28879	3.68147	4.07493	2.53282
AT1G11430	27.8687	28.5246	26.5797	24.9358	25.7166	29.5452	34.9616	33.2899	42.7606	35.0828	34.8144	37.1213	57.2944	49.7939	55.5134	52.7956	48.6051	57.9928
AT1G11440	2.75398	3.09051	3.32246	2.44002	2.11244	3.20646	5.47475	8.09551	8.85233	7.12619	9.05602	9.35543	8.1575	6.52063	8.30553	9.58019	9.11609	9.86925
AT1G11450	2.01411	4.38519	4.91724	4.52296	5.924	4.62646	7.01153	6.77148	7.73617	8.37915	10.6366	9.52709	8.58937	10.1761	8.5442	8.91083	6.5535	9.73824
AT1G11460	0	0.375873	0.730941	0.0595127	0.0459225	0.0458065	0.288145	0.113488	0.192442	0.313239	0.427171	0.257489	0.623809	1.43256	1.14559	0.125505	0.672154	0.5677
AT1G11475	10.1116	8.43626	5.98043	10.5337	11.7102	14.0626	9.12459	10.7057	11.2386	12.9211	14.3102	14.591	11.9483	9.63276	12.5538	13.2198	13.107	17.9481
AT1G11480	63.2183	65.4854	78.8752	74.3313	59.5615	74.2982	48.0242	49.6323	53.6913	60.2202	57.07	63.3422	52.7838	50.4855	52.1244	64.7604	60.4099	68.3424
AT1G11490	0.123313	0.125291	0.132898	0.119025	0.0459225	0.229033	0.0960483	0.151318	0.23093	0.15662	0.299019	0.0858296	0.431868	0.39519	0.429597	0.418349	0.126029	0.262015
AT1G11500	0	0.167055	0.199348	0.0595127	0.137768	0	0.192097	0.264806	0.307907	0.313239	0.341737	0.0858296	0.527838	0.296392	0.190932	0.334679	0.294067	0.480362
AT1G11530	45.749	54.5016	53.6245	54.6326	55.6122	58.3117	23.5318	26.3293	27.0189	24.7459	30.5	25.5772	23.3688	19.3149	22.53	28.0712	22.013	28.5597
AT1G11540	1.68527	1.12762	1.26253	2.67807	1.51544	1.69484	1.53677	1.36186	1.15465	1.09634	2.47759	2.23157	1.05568	1.33377	1.14559	2.38459	1.34431	1.65943
AT1G11545	8.13863	5.47104	9.56868	4.34442	7.30168	5.17614	73.6691	79.6311	71.8963	79.0146	82.1022	77.5041	41.6032	38.6298	44.7258	28.6987	30.0369	27.5553
AT1G11560	0.0822084	0	0	0	0.091845	0.13742	0.192097	0	0.0769768	0	0.170868	0.0429148	0	0	0	0	0	0
AT1G11570	0.246625	0.542928	0.265797	0.535614	0.55107	0.320646	1.05653	1.77799	1.34709	0.626479	0.768907	0.944126	1.34359	0.839779	1.28879	1.17138	0.588135	1.09173
AT1G11572	0.0822084	0.125291	0.132898	0	0	0	0.0960483	0	0.115465	0.15662	0	0.128744	0	0	0	0	0	0
AT1G11580	21.4153	23.5965	35.6168	20.8889	16.1188	19.6968	41.781	44.1848	36.7564	42.9921	39.6414	45.7472	41.3153	40.9022	43.5325	52.6701	43.48	53.9315
AT1G11591	0.0411042	0.0835274	0.0664492	0.357076	0.505148	0.274839	0.0960483	0.0378295	0.192442	0.0783098	0.128151	0.0429148	0	0.197595	0	0	0	0.0873385
AT1G11592	13.4	14.2832	12.426	10.0576	9.27635	10.1232	10.5653	7.90636	10.9307	9.86704	11.1492	9.65583	5.90219	7.31101	6.34848	7.32111	7.60374	8.42816
AT1G11600	1.23313	0.417637	1.19609	0.535614	0.642915	0.503872	3.93798	3.40465	2.46326	4.30704	2.264	2.96112	1.72747	4.49529	3.10264	1.96624	2.6046	2.79483
AT1G11610	0	0.0417637	0	0	0	0.229033	0	0	0	0	0	0	0	0	0	0	0	0
AT1G11630	5.17913	3.50815	4.11985	4.82053	6.70469	5.40517	6.91548	6.73365	7.12036	7.83098	8.97058	9.78457	6.8619	5.33506	6.01435	10.0822	7.8558	8.07881
AT1G11650	289.661	340.959	300.815	312.025	328.024	333.105	217.453	239.234	252.792	199.377	230.971	203.03	201.97	218.095	229.5	198.297	182.616	193.717
AT1G11660	22.073	17.1649	24.7191	26.1261	22.1806	22.9033	35.4418	36.0893	33.5234	40.1729	40.7948	52.0986	35.1732	34.4309	42.1482	43.6338	40.8334	41.1364
AT1G11670	31.6091	30.6963	31.0982	24.4002	23.0072	18.1852	38.8035	48.3839	48.9188	54.1121	62.965	38.7092	35.3652	32.0598	42.9119	33.5516	35.3301	33.931
AT1G11680	69.6716	65.1513	65.0537	52.2521	46.5195	46.7685	92.8787	88.2183	86.8683	73.8462	75.9082	74.8005	76.1527	97.5131	84.8692	64.7604	62.1322	60.8313
AT1G11700	3.78159	1.96289	2.32572	2.44002	3.16865	3.5271	7.49177	7.03628	7.73617	6.3431	6.70658	7.89632	7.48571	7.60741	7.49407	6.48441	5.54527	5.41499
AT1G11710	2.46625	1.33644	1.32898	3.2732	3.39827	2.38194	3.07355	2.00496	1.69349	3.2107	2.99019	3.73359	2.11135	1.67956	2.67305	3.72331	2.89866	1.79044
AT1G11720	10.7282	10.3992	16.0143	17.7943	12.1235	10.0774	22.4753	19.5578	16.0882	19.0293	15.6344	23.6461	23.9926	26.6259	26.8737	38.1534	32.1794	32.4899
AT1G11730	0.246625	0.0835274	0.0664492	0	0.321458	0.183226	1.53677	1.13488	2.11686	1.80113	1.53781	1.80242	0.911721	1.13617	0.81146	0.502019	0.672154	0.742377
AT1G11740	0.493251	0.877037	0.265797	1.4283	1.79098	3.61872	2.68935	2.64806	2.50175	2.4276	2.86204	2.10283	0.767765	1.13617	1.33652	1.12954	1.68039	1.17907
AT1G11750	26.8822	28.9422	27.9751	25.4714	23.3286	26.293	21.899	29.9231	33.8313	25.7639	26.4419	28.1092	45.9699	39.272	46.9692	35.225	32.8935	42.6649
AT1G11755	6.49447	6.5569	5.51528	7.67713	8.22013	7.37485	4.99451	7.86853	9.35268	9.86704	9.91036	9.57	10.8927	10.1761	10.0239	8.9945	8.90604	9.86925
AT1G11760	6.12453	6.68219	5.44883	4.10637	6.61284	6.59614	3.36169	4.31256	5.19594	3.68056	4.69888	4.50605	4.36666	5.18687	4.6301	4.39266	4.03292	5.677
AT1G11770	0	0.0417637	0	0	0.229613	0.320646	0	0	0	0	0	0	0	0	0	0	0	0
AT1G11780	7.56318	5.80515	6.51202	5.35614	7.62314	6.96259	5.955	10.7057	9.31419	9.5538	10.9783	11.6728	11.4685	8.0026	9.73752	7.44661	8.738	10.6553
AT1G11785	0.0822084	0.167055	0	0.119025	0.137768	0.366452	0.0960483	0.151318	0.192442	0	0.0427171	0.0429148	0	0	0	0	0	0
AT1G11790	10.4405	8.93743	8.2397	7.73665	5.5107	5.17614	15.5598	15.2831	17.3968	12.6079	14.8228	15.3635	16.8908	20.8957	19.8092	12.2158	10.8805	14.8475
AT1G11800	6.12453	7.30864	6.11332	8.39128	7.02614	6.04646	8.7404	9.64652	7.73617	8.45746	11.1919	9.74166	6.71794	8.34839	6.30075	7.86496	7.68776	8.3845
AT1G11810	0.123313	0	0	0.238051	0.229613	0.320646	0.192097	0.226977	0.153954	0	0.128151	0	0.335897	0.0987975	0.190932	0	0	0.131008
AT1G11820	122.203	105.954	93.5604	107.123	103.509	119.372	75.2058	90.4503	91.0636	80.894	87.5273	87.0741	74.7611	83.3357	85.9193	103.416	96.6222	113.322
AT1G11840	27.622	31.3645	36.0155	18.5084	17.2669	15.8949	97.6811	117.574	124.895	87.7853	94.7037	102.094	88.5808	93.0178	92.7451	76.5579	68.1816	74.194
AT1G11850	0.164417	0.0417637	0.199348	0.0595127	0.321458	0.13742	1.72887	0.567442	1.23163	0.939718	0.640756	0.686637	3.83882	3.8037	3.53224	1.12954	0.714164	1.1354
AT1G11860	112.831	110.298	142.201	164.314	111.132	111.447	139.654	134.181	136.095	111.2	91.6708	115.484	195.012	208.858	215.848	166.252	159.931	160.091
AT1G11870	17.6337	13.9908	13.5556	16.1279	15.0167	15.4826	16.6164	18.5364	16.9349	17.9329	17.3004	16.5651	25.2882	23.2174	27.3987	16.5666	18.6103	20.3062
AT1G11880	7.43986	6.26455	5.18304	7.55811	8.86304	7.7413	6.05104	6.62016	7.6207	12.0597	10.2948	8.79753	6.57398	7.40981	7.73274	7.1956	6.72154	7.03075
AT1G11890	21.292	16.7055	15.4827	16.9016	19.6548	17.9562	18.8255	20.7306	21.0147	21.6918	26.57	21.5432	19.2421	16.8944	19.3796	16.6085	18.3582	18.0791
AT1G11900	1.27423	0.960565	1.86058	3.09466	2.66351	1.32839	2.9775	1.6645	2.19384	1.25296	2.64846	2.10283	2.11135	1.97595	2.19572	2.25908	2.89866	2.75116
AT1G11905	11.9202	8.64508	7.77455	6.84396	6.61284	7.7413	12.006	12.5216	10.5843	8.7707	9.91036	10.5141	8.54138	9.63276	7.68501	7.73946	8.44394	8.64651
AT1G11910	487.332	442.444	496.176	379.512	377.024	379.553	403.883	376.971	358.827	288.024	281.42	270.964	272.988	383.779	314.035	190.725	182.238	186.118
AT1G11915	0.411042	0.334109	0.398695	0.0595127	0.229613	0.366452	1.15258	0.680931	0.923722	1.40958	1.62325	1.58785	0.623809	0.642184	0.47733	0.502019	0.630144	0.917054
AT1G11920	0.123313	0	0.0664492	0.0595127	0	0.13742	0.288145	0.945737	0.500349	1.17465	1.11064	0.557892	0.191941	0.246994	0.429597	0.920368	0.588135	0.393023
AT1G11925	0.945397	0	0	0	0	0	0	0	0	0	0	0	0	0	0	0	0	0
AT1G11930	13.1945	8.89566	10.6319	15.4733	13.7768	14.0626	12.8705	11.1219	10.7383	13.7042	15.2927	12.1449	10.2689	10.1267	12.7447	16.4411	13.8632	15.0659
AT1G11940	1.64417	1.21115	1.72768	1.54733	1.37768	1.42	5.47475	5.18264	3.54093	3.75887	4.69888	4.42022	4.46263	4.0507	4.82103	3.17945	3.02469	4.01757
AT1G11950	4.8503	4.51048	5.18304	7.02249	3.99526	4.53485	4.51427	3.89644	4.34919	6.26479	6.36484	7.89632	6.526	5.97725	6.87355	7.40478	7.01561	7.03075
AT1G11960	20.511	7.09983	10.1667	45.9438	25.2115	18.7807	15.4638	14.1861	13.5094	59.4372	76.25	31.757	8.44541	10.9665	9.88072	10.6261	13.233	9.91292
AT1G12000	27.6631	21.6753	37.876	20.2938	22.6398	17.4065	103.924	111.37	97.7221	77.6833	85.6477	97.717	90.4043	95.4878	111.552	58.6525	57.8473	58.0364
AT1G12010	7.43986	6.13926	10.7648	16.366	10.6081	10.0316	2.9775	1.77799	1.77047	1.25296	1.06793	1.33036	2.06337	1.38316	1.76612	5.22936	4.74709	4.71628
AT1G12013	1.80859	1.33644	1.06319	1.36879	2.20428	1.42	2.11306	3.66946	2.69419	4.15042	3.97269	3.73359	5.03846	3.8037	3.53224	1.54789	1.93244	1.79044
AT1G12015	1.43865	1.08586	0.79739	0.833177	1.4236	1.05355	2.01701	2.49675	2.38628	3.52394	3.2465	2.78946	3.02307	2.96392	2.86398	1.33872	1.55436	1.61576
AT1G12020	10.2349	7.43393	8.17325	7.73665	6.24546	10.5355	6.81943	8.96559	10.7383	8.53577	10.5084	8.54005	13.3399	12.2015	11.5036	10.2914	10.5444	11.7034
AT1G12040	3.00061	2.67288	2.05992	0.476101	0.36738	0.641292	11.2377	11.5002	13.7404	10.8851	8.03081	5.87933	6.62197	11.6581	12.2674	2.88661	4.91513	5.28398
AT1G12050	17.2227	18.376	18.0742	15.5328	14.4656	14.4749	23.4358	24.2109	25.9797	18.2462	21.4013	19.2687	21.0655	28.7501	26.1099	13.1362	14.4933	16.245
AT1G12060	0.575459	0.626455	0.598043	0.714152	0.872528	1.09936	1.82492	0.945737	0.885233	1.17465	1.79412	2.14574	1.77546	0.938576	1.67065	1.50606	1.51235	1.74677
AT1G12064	0.698772	0.0835274	0.0664492	0.297563	0.275535	0.0458065	0.384193	0.075659	0.577326	0	0.213585	0.386233	0.287912	0.197595	0.429597	0.0418349	0.378087	0.393023
AT1G12070	1.64417	1.00233	1.26253	1.01172	1.69913	1.19097	1.82492	1.0214	1.96291	1.25296	1.7514	1.67368	0.431868	1.03737	0.954659	1.08771	0.714164	1.22274
AT1G12080	11.838	5.80515	10.4325	16.7231	17.175	22.3078	32.5604	26.2915	32.4457	31.0107	30.6281	25.1481	7.77362	6.17484	7.54181	6.2334	8.94805	10.2186
AT1G12090	575.911	791.965	537.84	817.049	966.944	953.142	757.245	770.851	912.637	772.683	833.325	679.341	532.589	628.204	597.378	378.522	375.272	440.797
AT1G12110	95.5262	62.7708	91.3676	36.7193	35.544	42.0046	359.509	321.021	332.193	177.763	191.671	212.943	185.175	304.395	222.865	132.993	130.566	116.16
AT1G12120	18.4558	12.362	17.8084	14.1045	10.4244	8.84066	18.5373	17.8177	11.739	19.2642	15.9335	16.7368	19.8179	21.0439	17.6612	18.5329	18.7783	20.7866
AT1G12130	1.27423	1.67055	0.664492	0.238051	1.10214	2.01549	0.384193	0.680931	0.269419	0.469859	1.11064	0.429148	0.239926	0.444589	0.381864	0.376514	0.630144	0.349354
AT1G12140	25.1147	17.666	20.0012	19.1036	19.8844	21.6207	24.7805	29.3557	29.2897	29.2879	30.1583	26.5643	21.1615	24.8476	26.8259	20.0389	18.8203	21.0486
AT1G12150	0.0411042	0.334109	0.265797	0	0.091845	0.183226	0.480242	0.189147	0.384884	0	0.512605	0.128744	0.431868	0.39519	0.954659	0.543854	0.252058	0.611369
AT1G12160	2.01411	2.38053	3.9205	2.73758	3.49011	3.75614	4.22613	4.2369	2.92512	4.30704	4.52801	3.7765	3.83882	4.0013	1.86159	5.2712	3.73886	6.15736
AT1G12200	22.0319	18.0001	18.938	13.2713	14.3737	12.6884	14.5993	13.8078	15.049	14.5656	16.0616	18.0242	11.1806	15.5606	13.0311	10.6679	8.40193	9.25788
AT1G12210	1.06871	0.4594	1.26253	2.32099	1.37768	0.961937	2.49726	1.51318	1.92442	3.60225	4.31442	4.84937	2.15934	1.23497	2.81624	2.97028	3.69685	4.62894
AT1G12211	0.123313	0.0835274	0.0664492	0.238051	0.0459225	0.13742	0.192097	0.264806	0.23093	0.0783098	0.213585	0.257489	0.335897	0.148196	0.668261	0.16734	0.252058	0.262015
AT1G12220	7.72759	7.05806	9.50223	20.5319	13.042	14.8871	6.43524	6.35535	5.38838	12.2163	11.32	11.587	7.38973	8.0026	7.78047	10.8771	9.78824	10.83
AT1G12230	124.299	176.702	155.358	125.393	125.368	120.196	88.9407	96.9948	103.264	63.5876	79.9236	71.024	90.4043	103.737	98.3299	68.0654	63.1825	70.8315
AT1G12240	485.153	711.11	751.806	347.018	245.548	289.635	156.463	184.267	201.949	137.355	142.034	133.165	138.102	139.947	129.547	170.435	153.797	183.192
AT1G12244	4.35705	4.84459	4.3192	4.64199	4.40856	3.84775	3.55379	4.08558	5.08047	4.07211	5.29692	4.54897	7.67765	5.97725	7.78047	6.35891	6.9736	5.54599
AT1G12250	36.8705	34.8309	35.2181	33.4461	32.5591	37.1949	22.6674	28.8639	31.5605	22.5532	23.7934	29.4825	34.5014	29.738	31.647	40.1615	30.373	41.6168
AT1G12260	1.47975	0.751746	2.99021	1.36879	0.73476	0.824518	2.49726	3.51814	4.73407	4.46366	5.21148	5.66475	3.50293	3.50731	4.29597	4.09982	3.36077	4.75995
AT1G12270	29.7183	23.3041	30.6331	24.2217	18.3231	26.7968	27.0856	28.1451	27.7886	26.3121	26.6127	33.0873	33.0619	23.7114	33.5563	34.8066	33.6497	34.9354
AT1G12280	4.72698	3.50815	8.04035	11.2479	5.46478	6.22969	9.02854	7.11194	4.92652	8.22253	7.13375	8.28256	6.57398	7.60741	7.63727	7.86496	7.43571	8.73385
AT1G12290	9.98832	7.26688	9.70158	15.0567	13.042	14.6123	5.85895	5.06915	5.85024	12.2946	11.5336	10.2996	5.47032	6.27364	5.10743	8.53432	7.64575	8.86486
AT1G12300	2.30184	3.04875	4.51854	6.24883	6.01585	4.99291	6.24314	4.91783	4.73407	6.73464	6.96288	7.85341	5.27838	6.07605	5.63249	5.18753	4.57905	6.02636
AT1G12310	69.5072	62.9379	61.1997	69.5108	69.8022	73.6111	70.4995	89.0506	90.1399	60.1419	69.5007	58.3212	75.2409	69.7016	72.745	59.4474	60.1998	56.9447
AT1G12320	4.39815	3.38286	3.6547	9.22446	11.6643	11.36	4.61032	6.31752	9.58361	2.97577	5.59594	2.57489	12.2362	10.4231	11.4082	3.72331	3.15072	2.44548
AT1G12330	10.1938	9.85623	12.6918	10.5337	7.48537	9.1155	15.5598	20.5036	18.5899	16.0535	17.514	24.4614	15.2113	12.4485	14.129	22.9674	18.6523	18.3411
AT1G12350	14.9208	17.4155	15.4162	11.3669	14.1901	14.5207	15.3677	15.5101	15.0105	10.7284	14.0966	11.3724	13.5798	14.869	13.7948	8.95267	8.56997	9.5199
AT1G12360	63.6293	61.142	71.6987	69.3322	64.4293	67.0608	55.3238	66.3151	62.3127	65.1538	75.0966	64.7584	53.4076	52.6097	57.0409	60.7024	56.881	61.268
AT1G12370	2.30184	0.835274	2.12637	0.357076	0.505148	0.366452	2.5933	2.45892	2.42477	1.72282	0.982493	1.54493	2.9271	3.40851	4.29597	1.25505	2.1845	2.18346
AT1G12380	1.02761	0.877037	0.863839	0.595127	0.36738	0.870324	4.51427	4.04775	4.38768	4.69859	3.71638	4.29148	3.74285	3.65551	3.6277	2.92844	3.0667	3.4062
AT1G12390	13.6466	12.1532	11.4293	8.74836	10.057	8.15356	12.3902	13.0512	14.3947	8.69239	11.4055	10.2137	10.6527	10.0773	11.1695	8.65982	9.66222	10.3059
AT1G12400	4.27484	5.76339	2.32572	2.85661	3.21458	3.89356	2.9775	2.9507	5.73477	4.38535	3.37465	2.87529	4.22271	3.35911	4.43916	2.21725	2.14249	3.4062
AT1G12410	64.6158	68.5342	73.227	61.0005	55.7499	66.3279	58.7816	65.899	66.6234	39.7031	49.8508	52.0557	90.0204	75.7777	92.3155	77.3109	74.147	80.7444
AT1G12420	5.59017	3.34109	3.6547	7.79616	6.24546	4.39743	4.89846	5.2583	5.6578	14.9572	16.0189	15.106	3.93479	4.59408	6.01435	7.15377	7.77178	9.69457
AT1G12430	12.208	11.8191	20.1341	21.0675	15.384	14.5207	19.6899	18.7256	15.7033	25.7639	22.0847	30.5124	21.6414	20.9451	21.098	24.1806	24.0295	25.6775
AT1G12440	335.164	630.966	466.274	607.148	662.248	674.822	157.615	169.173	185.36	159.752	180.779	138.872	133.639	135.847	131.552	167.758	153.419	158.563
AT1G12450	17.5926	18.6684	16.3465	19.5202	20.2977	20.2007	12.7744	15.9262	15.3569	9.78873	17.4713	13.1319	12.7161	11.7569	11.4082	13.931	9.99829	12.7514
AT1G12460	10.0705	8.01863	10.6983	13.2118	10.3326	10.3523	26.6054	30.4149	24.825	22.3183	28.7486	32.9157	29.415	32.8996	33.1267	27.6947	28.4405	26.6819
AT1G12470	33.3355	28.1905	34.9523	43.3252	38.0698	39.2562	44.3743	46.0763	36.7949	55.0518	53.0119	59.2653	34.7413	44.5083	44.3916	49.9509	43.8581	43.6692
AT1G12480	1.60306	0.542928	0.996738	1.4283	0.872528	0.961937	1.15258	1.89147	1.23163	1.64451	1.53781	1.84534	1.48754	0.987975	1.76612	1.21321	1.26029	1.44109
AT1G12490	0	0	0	0.297563	0	0.274839	0	0	0	0.234929	0.427171	0.171659	0.143956	0.0987975	0	0.0418349	0.210048	0
AT1G12500	38.9257	28.6081	29.2376	12.7357	16.9913	19.6968	43.3178	60.6028	55.1924	38.4501	44.7248	48.2792	49.7128	32.4056	46.1578	40.3288	37.5566	35.5468
AT1G12520	13.4822	10.9838	11.9609	16.5445	11.848	10.9936	18.3452	14.1482	14.3947	17.5414	10.9356	11.3724	17.8025	23.9584	20.3342	19.2859	19.6185	20.1752
AT1G12530	1.56196	1.54526	0.664492	1.07123	2.02059	0.870324	1.82492	2.00496	2.11686	2.19267	2.43487	2.3174	3.35897	1.97595	2.52985	2.92844	2.6046	3.62455
AT1G12550	0.452146	0.960565	1.12964	0.535614	0.964373	0.549678	0.672338	2.42109	3.54093	1.48789	2.09314	2.05991	1.87143	1.92655	2.10025	1.63156	1.09225	1.39742
AT1G12560	3.04171	3.25757	4.0534	1.48782	1.88282	1.28258	6.62733	9.23039	8.42896	8.61408	11.1492	4.54897	10.4608	7.11342	11.4559	5.98239	5.16718	6.02636
AT1G12580	38.2269	39.049	45.717	47.4316	44.2693	37.882	37.9391	43.2769	32.5227	49.4918	50.6197	44.1164	30.4227	34.8261	32.9835	48.9468	46.5047	49.6956
AT1G12600	1.19202	0.79351	0.598043	0.714152	0.91845	0.412259	0.768387	1.39969	0.577326	2.03606	1.32423	0.944126	0.479853	1.58076	1.09786	0.502019	0.462106	0.698708
AT1G12610	0.28773	0	0	10.0576	3.03089	2.19871	0.0960483	0	0	5.40338	10.2094	1.41619	0	0.0987975	0	0.543854	2.05847	0.480362
AT1G12615	0	0	0	0.416589	0.091845	0.183226	0	0	0	0.15662	0	0.214574	0	0	0	0.16734	0.126029	0.0873385
AT1G12620	5.01471	6.34808	5.18304	6.1298	6.29138	6.59614	5.955	6.88497	6.35059	8.53577	7.90266	7.68175	7.48571	8.10139	9.26019	8.9945	8.10786	9.17054
AT1G12630	0.123313	0.0835274	0	0	0.0459225	0	0	0	0	0	0	0	0	0	0.429597	0.0418349	0.0420096	0
AT1G12640	61.5741	52.7893	48.7737	42.0754	39.2178	43.1956	44.1822	43.0499	46.7634	35.8659	40.1968	36.9926	31.0465	38.9262	35.4179	27.9875	28.3565	30.1318
AT1G12650	9.82391	10.9003	11.3628	9.22446	6.79653	8.65744	10.8535	8.70078	10.4304	8.06591	10.722	14.0331	10.8447	8.84238	9.73752	18.0308	17.1819	17.0747
AT1G12670	0	0	0	0	0.275535	0.412259	1.24863	0.226977	0.23093	0.469859	0.128151	0	0	0	0	0	0	0
AT1G12680	30.7871	30.7798	27.5764	29.9349	31.5028	40.1723	22.4753	28.5613	23.6319	22.9448	28.3641	29.2679	21.8813	24.9464	21.0502	26.4397	22.1391	24.0181
AT1G12700	2.79509	3.00698	3.58826	4.99906	4.54633	4.85549	2.7854	3.32899	2.69419	3.28901	4.05812	3.26152	2.59121	4.54468	3.67544	5.10386	4.11694	3.31886
AT1G12710	19.9355	15.0767	15.682	16.0684	19.2415	18.3684	17.1926	17.4394	13.0091	14.3307	13.584	12.7886	11.8044	13.5353	12.7924	13.5545	10.7965	11.9217
AT1G12730	10.1527	10.775	8.57194	14.4021	12.6746	14.5207	9.70088	6.92279	8.89082	7.67436	9.95308	8.96919	8.92526	10.5713	7.20768	8.36698	6.93159	6.33204
AT1G12740	31.7325	15.8284	23.523	6.6059	4.54633	4.16839	33.2327	41.1585	36.641	28.8963	29.6029	19.2687	33.9736	27.3669	33.604	37.3586	30.1209	38.7346
AT1G12750	17.757	8.89566	11.0306	5.77273	5.32701	6.04646	17.865	19.8983	19.0903	12.138	14.0966	10.4283	17.6586	18.3763	19.0454	7.86496	7.68776	7.72946
AT1G12760	41.9674	26.854	37.2115	41.8374	31.8702	31.3317	36.5944	29.734	26.9034	30.6191	27.5952	25.0622	23.4648	33.2948	27.6851	20.9175	21.3409	22.6643
AT1G12770	4.64478	3.63344	5.51528	8.62933	4.6841	5.54259	9.22064	8.54946	8.65989	13.2344	12.9006	15.8356	17.8025	18.7221	21.4798	18.1145	18.9884	19.3018
AT1G12775	1.64417	2.17171	1.59478	3.45173	3.71972	3.80194	3.74588	3.55597	4.34919	5.16845	5.89496	4.67771	4.31868	4.84108	5.05969	6.65175	6.76355	5.677
AT1G12780	307.46	625.87	577.244	605.898	599.518	664.424	101.235	110.159	131.592	158.812	180.437	163.72	64.2043	60.3653	58.7115	133.704	113.342	128.868
AT1G12790	16.4006	23.0118	18.0742	21.0675	18.9201	18.4142	10.1811	10.0248	11.3156	13.156	11.7472	9.22668	9.50109	10.2749	9.06926	9.91487	9.20011	9.43256
AT1G12800	29.4306	27.3134	43.5907	38.0286	22.6857	25.8349	54.0752	61.4351	52.5752	39.938	35.1134	50.1245	100.193	92.2275	100.239	66.4757	56.629	68.6044
AT1G12805	0.123313	0.250582	0	0.119025	0.18369	0.458065	0.864435	0.453954	0.808257	1.17465	2.22129	0.514978	0.287912	0.148196	0.286398	0.543854	0.462106	0.305685
AT1G12810	33.13	37.5038	27.3771	30.768	31.7784	32.6143	12.1981	17.0233	22.5927	21.222	23.9643	18.7109	13.7718	14.5232	16.5156	13.8055	13.149	17.555
AT1G12820	89.7305	96.2235	88.1116	82.306	77.655	74.2982	79.2399	84.3597	79.2861	67.6597	73.5588	80.5511	53.6476	70.245	60.0481	67.1869	61.3761	58.6478
AT1G12830	1.80859	0.918801	1.72768	1.66635	0.780683	1.3742	0.480242	1.43752	1.46256	4.07211	2.69118	2.91821	1.53553	1.38316	1.62292	3.17945	3.40278	3.49354
AT1G12840	106.748	99.0217	95.2881	110.575	121.924	127.388	147.722	160.624	157.11	148.24	161.94	162.175	122.746	140.539	144.154	112.912	114.812	107.033
AT1G12845	2.9184	2.42229	2.05992	4.34442	4.13303	5.86324	6.62733	6.96062	7.69768	9.71042	9.56862	8.23964	9.59706	9.68215	6.15755	2.6356	2.22651	3.44987
AT1G12850	21.2098	17.3319	22.194	18.687	13.5471	13.9252	26.7975	23.3408	18.4359	17.4631	15.9762	18.4534	19.9619	28.3549	20.382	17.6125	16.8879	16.6817
AT1G12855	0.0411042	0	0.0664492	0.297563	0.137768	0.13742	0	0.151318	0.0384884	0	0.0427171	0.128744	0.0479853	0.0493987	0	0.125505	0.0840193	0.0873385
AT1G12860	35.4729	32.6592	36.8128	29.4588	26.084	29.591	48.0242	53.4152	48.149	46.3594	43.3151	48.9658	46.0659	51.3747	50.8833	50.7039	45.1604	51.617
AT1G12870	0	0.0417637	0	0.119025	0	0.13742	0	0	0	0	0	0	0	0	0	0	0	0
AT1G12880	1.39754	0.709983	1.19609	2.67807	2.47982	1.92387	1.44072	2.11845	1.53954	1.72282	3.97269	1.88825	1.53553	1.33377	2.24345	1.08771	1.05024	1.44109
AT1G12890	0.246625	0.167055	0.0664492	0.0595127	0	0.0916131	0	0.075659	0	0	0.170868	0.128744	0.0959706	0.0987975	0.143199	0	0.126029	0
AT1G12900	487.578	547.146	579.37	349.696	308.783	295.361	639.97	750.953	673.008	297.186	297.781	331.903	720.163	760.444	753.083	693.999	644.428	601.107
AT1G12910	47.0232	64.8172	56.0167	75.105	82.6605	79.7034	39.1877	40.0992	39.1042	49.1786	47.2451	45.5326	38.6282	44.8541	39.5229	57.4812	51.8819	50.962
AT1G12920	34.7331	22.97	33.6897	30.4705	24.7522	21.4833	44.2783	40.2506	36.1021	49.0219	45.3655	52.0127	35.5571	41.6925	41.9573	56.0588	61.5021	53.0145
AT1G12930	38.1036	36.3762	34.4871	31.6607	26.681	27.0259	38.4193	38.3591	37.8341	38.92	36.694	32.1003	27.8315	32.208	28.5443	27.5692	26.5081	29.6951
AT1G12940	0	0.0417637	0.132898	0.119025	0	0.183226	0.192097	0.075659	0.0769768	0	0	0	0	0	0	0	0	0
AT1G12950	10.4405	1.50349	1.39543	0.595127	0.275535	0.320646	2.01701	1.70233	2.07837	1.5662	2.13585	0.729552	1.24762	2.22294	2.67305	0.753028	1.42833	0.480362
AT1G12970	20.7987	21.8006	17.7419	19.1631	25.3492	23.5904	15.944	13.8834	15.9342	16.4451	18.7528	16.2647	10.2209	14.4738	11.9332	14.0984	10.9225	12.1837
AT1G12980	0	0.0417637	0.199348	0.119025	0.091845	0.0916131	0.384193	0.189147	0.115465	0	0.0854341	0.343318	0.191941	0.148196	0.190932	0.16734	0.336077	0.218346
AT1G12990	29.1429	33.3274	25.7158	48.1457	58.1379	47.9136	48.6004	45.925	39.2582	42.0524	53.3963	40.8549	21.2095	33.1466	22.9118	31.2925	32.8935	28.909
AT1G13000	13.0711	12.5709	12.2266	11.7835	11.9399	12.8258	9.50878	15.964	16.1266	12.5296	15.9762	16.0072	14.1557	14.1774	14.1767	11.7974	10.5444	12.2711
AT1G13020	8.22084	3.92579	8.90419	11.4859	4.50041	4.35162	11.0456	11.4623	11.1616	9.86704	7.90266	10.9004	9.789	14.2762	13.7471	10.5006	13.7372	11.0483
AT1G13030	2.34294	0.877037	1.39543	1.78538	1.33175	2.01549	3.74588	4.88	3.27151	5.01183	2.86204	6.48014	5.99816	3.8037	5.39382	8.49249	9.1581	8.86486
AT1G13040	2.05521	1.46173	1.26253	1.96392	2.38797	2.84001	2.49726	2.34543	2.54023	5.09014	4.39986	4.16274	2.49524	2.56873	3.00718	3.17945	2.47857	2.88217
AT1G13050	1.64417	1.16938	1.26253	1.78538	0.91845	1.42	2.5933	2.45892	2.07837	3.83718	3.20378	3.60484	2.01538	2.96392	2.72078	2.7611	1.93244	2.57649
AT1G13060	66.7121	67.5319	58.874	46.896	53.4079	53.044	63.4879	69.2279	70.3953	54.5819	54.3788	56.0038	60.1736	64.3666	64.8214	51.0386	46.6307	53.3638
AT1G13070	0.0411042	0	0.0664492	0.119025	0	0.13742	0	0.226977	0.192442	0.15662	0.0427171	0.0858296	0.0479853	0.246994	0.0954659	0	0	0.0873385
AT1G13080	76.4127	53.0399	56.0167	81.7109	61.6739	75.764	49.5609	62.343	59.3491	71.8101	71.1239	72.1827	44.2424	45.4962	45.6804	88.1043	78.684	89.1289
AT1G13090	27.5398	22.3018	28.5067	30.8276	23.1449	29.0872	17.865	24.9296	21.9769	24.6676	25.2885	33.3019	21.9773	22.3282	21.2889	26.7325	30.667	30.6995
AT1G13100	20.4288	15.8702	17.5426	12.4977	8.3579	9.75679	12.4863	19.6335	15.9342	10.7284	12.0889	10.4712	13.004	10.6701	14.3199	10.4587	11.9727	11.5724
AT1G13110	60.7931	36.7938	48.973	36.4813	27.9668	31.9272	81.8332	103.653	94.3351	57.871	64.5455	77.59	87.4772	69.1088	77.5661	85.3014	76.9196	75.6788
AT1G13120	8.63189	4.67753	4.98369	7.67713	6.10769	5.81743	6.05104	7.67938	7.50524	8.37915	7.81722	10.5141	8.4934	8.15079	9.88072	9.62203	9.78824	10.5243
AT1G13130	0.0411042	0.375873	0.0664492	0.119025	0.091845	0.0458065	2.20911	1.32403	1.30861	2.19267	3.67367	4.76354	2.25531	1.97595	0.81146	1.38055	1.13426	1.31008
AT1G13140	0.0411042	0	0.132898	0	0	0.183226	0	0	0	0	0	0	0	0	0	0	0	0
AT1G13143	0.246625	0.167055	0.398695	0	0.275535	0.0458065	0.57629	0.302636	0.307907	0.15662	0.427171	0.257489	0.479853	0.345791	0.286398	0.125505	0.504116	0.262015
AT1G13145	2.01411	1.33644	2.19282	1.19025	3.21458	3.20646	2.40121	2.64806	2.92512	2.27098	2.86204	2.44614	3.263	2.66753	3.34131	2.51009	3.19273	2.48915
AT1G13150	0	0.0417637	0.0664492	0.297563	0.36738	0.549678	0	0	0	0	0	0	0	0.0987975	0.047733	0.125505	0	0
AT1G13160	14.592	9.02095	12.0273	10.3552	7.85275	9.71099	14.9835	17.969	15.3569	19.3425	18.6246	26.3497	19.0981	16.845	20.7161	25.0591	22.1391	26.1579
AT1G13170	7.85091	4.80282	8.43905	3.09466	3.35234	3.11484	20.0741	21.3358	18.1665	16.7583	15.25	20.9853	18.3784	21.5873	22.1958	16.1901	14.7874	14.4545
AT1G13180	12.5779	7.43393	7.30941	6.84396	8.17421	6.18388	8.5483	12.2568	11.585	13.0777	12.8578	13.9044	10.2689	13.2389	13.4607	8.78533	8.65398	9.43256
AT1G13190	31.5269	31.281	28.9054	34.7554	30.0792	30.0949	17.5768	18.8391	24.2862	26.8603	24.7332	23.8177	23.0329	20.0065	21.3844	29.7865	27.3483	32.3152
AT1G13195	17.7159	13.615	11.3628	11.605	10.7918	13.2381	8.93249	9.30605	12.0854	10.102	10.9783	8.02507	8.54138	9.97855	7.39861	7.11193	4.83111	7.55478
AT1G13210	30.2938	17.3737	21.9282	17.7943	13.2716	10.6729	36.1142	33.5926	30.2519	38.0586	41.222	31.4136	30.1348	28.5525	32.7448	22.298	21.5509	26.8129
AT1G13220	2.13742	1.33644	2.99021	4.93955	2.70943	2.93162	4.32217	2.83721	2.07837	4.93352	3.07563	4.37731	2.54322	2.61813	2.43438	6.56808	5.96537	9.12687
AT1G13230	0.328834	0.208818	0.332246	0.535614	0.596993	0.183226	0.480242	0.832249	0.615815	0.469859	0.683473	0.901211	0.383882	0.839779	0.334131	0.836698	0.882202	0.524031
AT1G13245	73.3299	80.8545	63.7248	47.9672	61.4443	61.8846	29.4868	40.4775	44.4156	27.7217	36.694	33.1731	44.8662	30.5778	36.6589	51.4988	47.3028	61.8357
AT1G13250	10.7693	10.9003	11.1635	7.9747	11.1132	14.7039	17.865	17.4772	17.8971	12.5296	18.7528	18.4963	17.8025	16.2522	17.1839	15.2697	14.2833	13.0571
AT1G13260	168.609	128.716	118.944	156.042	173.863	171.591	50.8096	59.9597	57.1553	94.5199	121.359	82.9543	44.4824	33.7887	44.3916	63.7982	63.2665	61.4426
AT1G13270	15.9073	17.7913	13.8214	18.2109	23.696	24.0026	19.4978	21.4871	21.7075	21.8484	24.7332	25.8776	43.2827	37.1973	52.7927	31.3343	31.9273	31.8349
AT1G13280	10.4816	9.56388	12.0938	10.2362	8.40382	8.3826	15.0796	16.6828	18.9363	19.7341	17.5994	18.7109	11.9004	15.7088	13.3652	12.3413	11.2586	10.3496
AT1G13300	4.68588	3.80049	3.98695	3.21368	1.92875	3.02323	6.62733	6.12838	5.85024	7.59605	7.60364	5.75058	5.32637	5.68086	6.44395	10.4169	9.70423	10.0876
AT1G13310	0.0411042	0.0835274	0	0.178538	0.229613	0.13742	0.0960483	0.113488	0.269419	0.234929	0.256302	0.0429148	0	0.0987975	0.047733	0.0836698	0.0420096	0.131008
AT1G13320	70.6581	65.3602	64.2564	64.9283	63.4649	67.244	55.708	53.5665	53.191	60.0636	65.528	62.2265	42.6109	53.4	52.2199	57.4393	56.4609	55.0669
AT1G13330	0.369938	0.0835274	0.863839	0	0.780683	0.549678	0.384193	0.983566	0.654303	1.48789	1.11064	1.37327	1.58351	0.592785	0.81146	2.00808	1.13426	2.00879
AT1G13340	3.98711	4.17637	3.7876	14.283	12.5828	13.1007	2.30516	2.61023	1.84744	5.48169	7.90266	3.39027	1.2956	1.72896	1.76612	3.84881	3.10871	3.84289
AT1G13350	12.8656	8.43626	11.6286	18.0918	11.4347	8.97808	11.4297	8.62512	7.27431	12.9994	9.82493	8.1109	9.74101	12.0533	9.16473	9.32918	7.77178	13.1008
AT1G13360	106.542	113.89	114.492	98.1959	104.198	115.066	88.1724	88.6723	89.0237	92.7188	107.092	103.897	58.3021	64.5642	62.3392	68.1491	66.5433	60.1326
AT1G13380	15.3319	20.2136	11.9609	19.2226	21.308	20.4755	14.7914	19.3309	21.9384	16.5234	17.4713	14.2477	19.626	21.1921	23.9142	16.8595	16.3417	21.7473
AT1G13390	16.8527	9.68917	10.9641	9.403	10.3785	8.15356	11.4297	9.15473	9.39117	10.3369	12.0035	9.31251	6.62197	7.60741	8.06687	6.73542	7.43571	7.90413
AT1G13400	0.0411042	0.0835274	0	0.178538	0	0.229033	0.192097	0.113488	0.23093	0.0783098	0.213585	0.0858296	0.335897	0.39519	0.525063	0.334679	0.0840193	0.524031
AT1G13410	1.06871	0.918801	1.32898	0.535614	1.8369	1.3742	1.92097	1.51318	1.84744	1.72282	3.46008	3.51901	2.39926	2.02535	2.86398	3.01211	2.14249	2.09612
AT1G13420	0.863189	0.417637	0.863839	0	0.091845	0.0458065	5.66685	5.14481	4.50314	4.22873	4.27171	4.46314	4.94248	2.66753	5.05969	2.25908	1.93244	1.65943
AT1G13430	0.246625	0.292346	1.19609	0.297563	0.275535	0.732905	6.24314	5.71225	5.23442	9.31887	7.73179	9.44126	2.20732	2.32174	2.72078	1.12954	1.59637	1.48475
AT1G13440	580.761	704.428	743.234	429.562	434.611	438.781	844.361	866.9	765.534	611.521	640.713	745.688	896.413	1033.17	1060.72	889.452	814.441	787.007
AT1G13448	0.328834	0.292346	0.199348	0.595127	0.505148	0.183226	0.384193	1.51318	1.27012	0.234929	0.683473	0.600807	1.05568	1.08677	0.906926	0.376514	0.126029	0.218346
AT1G13450	24.6625	26.6035	27.7758	31.8988	26.084	29.7742	21.899	22.6977	24.6711	25.4507	27.5952	29.5683	25.0483	20.4017	22.3868	32.5894	24.3656	33.4506
AT1G13460	10.6049	6.38984	10.1003	7.67713	8.03644	9.39034	12.2942	12.7864	12.2008	10.9634	10.1239	14.8056	14.9234	12.8437	13.5084	16.3156	12.3928	13.4938
AT1G13480	0.575459	0.292346	0	0	0	0.0916131	0.0960483	0.151318	0.269419	0.391549	0.170868	0	0.287912	0	0.334131	0.376514	0.546125	0.436692
AT1G13500	0.575459	0.250582	0	0.0595127	0	0.13742	0.57629	0.453954	0.115465	0	0	0	0.0959706	0.444589	0.429597	0.125505	0.0840193	0.0873385
AT1G13510	2.13742	1.87937	1.79413	0.773665	1.23991	0.961937	1.24863	3.21551	2.3093	1.01803	1.02521	1.20161	1.6315	1.53136	2.38665	1.17138	1.38632	1.09173
AT1G13520	1.06871	0.501164	0.598043	3.21368	1.88282	1.87807	0.384193	0.75659	0.692791	1.72282	1.79412	0.429148	0.143956	0.79038	0.334131	0.627524	0.336077	0.524031
AT1G13530	9.16624	8.81214	4.0534	15.5328	16.7617	14.7955	0.672338	1.62667	1.34709	1.33127	2.39216	1.33036	0.623809	0.79038	0.572795	2.09175	0.546125	2.09612
AT1G13540	0.904293	0.292346	0.465144	0.952202	0.91845	0.732905	0.192097	1.21054	0.654303	0.234929	0.384454	0.300404	0.335897	0.0987975	0.620528	0.878533	0.756173	0.873385
AT1G13550	1.52086	0.501164	0.265797	1.4283	1.0103	0.595485	0.384193	0.605272	0.538838	1.17465	1.15336	0.429148	0.719779	0.296392	0.334131	0.543854	0.756173	0.829716
AT1G13560	90.3471	56.2974	48.8401	59.7507	55.1989	49.1504	52.5384	59.4679	58.079	64.449	76.1218	50.9399	52.304	56.9568	62.0528	48.152	46.8407	48.9096
AT1G13570	23.7993	18.4178	19.5361	17.3182	15.8433	17.4981	25.3568	23.1516	23.9783	26.8603	24.1351	24.5902	18.5703	21.2909	22.0049	21.3776	16.8879	19.3891
AT1G13580	8.7552	4.92811	4.51854	4.7015	5.60255	7.32905	8.06806	10.1005	10.2379	7.90929	9.78221	8.28256	9.50109	8.39779	9.35566	7.11193	5.96537	7.20543
AT1G13590	7.06993	6.43161	5.31593	6.6059	6.521	8.74905	4.32217	5.03132	6.11966	4.85521	5.16877	2.66072	5.32637	2.61813	4.6301	2.55193	2.56259	4.27959
AT1G13600	1.60306	1.96289	2.39217	0.535614	0.413303	0.458065	1.15258	0.794419	1.15465	0.704788	1.45238	1.20161	0.81575	0.592785	0.906926	1.58973	1.47034	1.83411
AT1G13609	0	0	0	0	0.275535	0	0	0	0	0	0	0	0	0	0	0	0	0
AT1G13610	0.123313	0.334109	0.132898	0.0595127	0.0459225	0.0458065	0.0960483	0.075659	0.153954	0	0.213585	0.0858296	0.0959706	0.148196	0.429597	0.376514	0.0840193	0.436692
AT1G13630	5.46686	2.12995	4.38565	3.39222	5.60255	4.39743	4.89846	5.75008	4.69559	6.49971	4.52801	5.40727	5.80622	4.79168	5.25063	5.3967	5.20919	4.84729
AT1G13635	0.28773	0.709983	1.59478	0.714152	0.413303	0.458065	2.11306	1.74016	2.61721	6.3431	6.83473	6.69471	1.24762	1.13617	1.05013	2.46826	1.93244	2.79483
AT1G13640	115.256	122.284	129.908	138.486	121.419	130.594	82.1213	90.299	74.3211	90.0563	84.0672	108.918	96.2105	90.5973	96.1342	136.926	127.667	108.605
AT1G13650	0	0	0.531593	0	0.137768	0	0.0960483	0.0378295	0.115465	0	0.0854341	0.0858296	0	0.0493987	0.047733	0.962203	0.882202	0.655039
AT1G13670	9.16624	6.34808	7.64166	4.28491	3.16865	4.99291	4.32217	6.80931	8.65989	5.56	4.82703	5.19269	7.58168	5.58206	8.87833	5.14569	4.95714	6.20103
AT1G13690	6.57667	7.68452	7.90745	9.10544	7.62314	7.92453	6.14709	6.31752	6.35059	7.2045	7.98809	8.84045	7.10182	5.73025	7.35088	12.2995	9.99829	11.4413
AT1G13700	29.8006	30.1951	20.9979	41.1828	44.7744	46.5394	17.1926	17.4394	17.2428	11.7465	16.2325	11.7157	15.6912	15.8076	14.7018	17.1941	18.8203	19.3891
AT1G13710	9.65949	11.4015	11.4957	14.7591	14.6034	16.811	14.5993	14.0726	10.4688	12.7645	13.4132	15.8356	11.1806	15.857	11.5514	8.869	12.0988	10.1749
AT1G13730	13.5644	11.5268	15.6156	10.1172	10.4703	9.57357	18.9215	20.5792	19.5906	15.1138	17.5994	25.9635	20.7776	15.61	21.7185	28.5732	26.5921	26.6819
AT1G13740	4.27484	2.7564	3.05666	1.60684	1.65321	1.64904	4.99451	5.03132	4.3107	7.28281	6.70658	7.55301	4.84651	3.21092	2.95944	7.32111	7.51972	6.72506
AT1G13750	3.12392	2.46406	4.58499	1.84489	1.69913	2.1071	8.7404	7.86853	8.54443	5.32507	4.44258	4.16274	7.00585	7.01462	10.5013	3.13762	2.64661	2.62015
AT1G13770	12.3313	14.4085	9.76803	9.99813	11.3429	11.5891	12.5823	11.2354	11.508	12.6079	10.5511	12.0161	10.0289	10.0773	9.35566	8.32515	8.02384	11.1793
AT1G13780	7.89201	7.80981	7.90745	7.08201	6.10769	7.0084	6.24314	6.65799	8.54443	6.02986	8.62885	5.96516	7.96556	8.34839	7.73274	5.81505	6.84757	7.16176
AT1G13790	0.657667	0.0835274	0.132898	0.714152	0.275535	0.595485	0.768387	0.870078	1.19314	4.54197	2.0077	2.78946	1.15165	1.23497	1.76612	3.68147	3.23474	2.44548
AT1G13800	0.28773	0.208818	0.930288	0.178538	0.459225	0.687098	1.15258	0.870078	0.96221	3.75887	1.62325	3.13278	0.959706	1.33377	1.05013	2.09175	2.43656	3.05685
AT1G13810	5.46686	3.6752	3.9205	4.82053	6.01585	5.26775	5.28266	3.74512	3.84884	7.2045	7.85994	7.03803	4.65457	5.82905	5.91889	7.27927	6.30144	8.16615
AT1G13820	28.0742	25.3506	23.523	26.6617	25.8084	30.1865	19.978	21.7898	22.9391	19.2642	22.0847	22.3157	29.6069	30.5778	32.6016	30.1211	25.0377	33.3196
AT1G13830	3.82269	4.17637	2.65797	2.08294	1.56137	2.51936	4.51427	4.31256	5.92721	5.87324	5.33963	2.53197	4.84651	3.21092	3.7709	2.46826	2.77264	3.66822
AT1G13860	11.8791	6.13926	7.64166	5.35614	5.37293	5.08453	20.2662	19.0661	17.0889	18.7944	18.7528	19.3117	19.0022	18.3763	18.9023	11.5883	12.2668	13.9305
AT1G13870	11.5914	11.5268	12.1602	10.1172	9.41411	9.61937	8.06806	10.4031	8.50594	7.12619	8.41526	9.05502	9.93295	9.13877	7.8282	8.82716	7.8558	8.07881
AT1G13880	43.1594	32.4504	33.4904	38.1476	46.3817	45.3027	26.2212	30.3014	27.7117	36.0225	40.7948	36.8209	20.6817	24.156	21.6708	30.414	28.3565	26.0269
AT1G13900	33.6232	27.3134	31.2311	24.0431	29.8496	28.0336	46.2953	52.0534	45.4933	45.1065	47.5441	47.4638	36.6128	38.778	36.1338	36.3127	33.7337	33.8873
AT1G13910	3.65828	4.17637	3.18956	2.44002	2.93904	4.2142	4.89846	3.9721	5.58082	5.09014	4.35714	5.49309	2.97509	3.65551	5.20289	3.26312	3.86489	3.84289
AT1G13920	1.02761	0.877037	1.32898	0.476101	0.55107	1.32839	2.20911	2.61023	1.80896	2.27098	2.13585	2.05991	2.25531	2.07475	1.71839	2.88661	3.0667	4.75995
AT1G13930	219.99	199.296	238.685	182.406	154.575	196.876	128.417	154.609	156.147	88.4901	91.6281	78.4912	245.925	199.275	186.827	178.761	165.476	182.363
AT1G13940	28.1975	22.7194	34.5536	36.3622	23.5123	26.3846	27.3738	27.9938	27.0958	35.0828	30.7136	47.2063	31.6223	27.3669	30.5968	38.0698	34.6579	34.8917
AT1G13950	3.74048	4.46871	4.85079	3.39222	3.90341	3.34388	6.14709	5.56093	5.9657	6.89126	7.13375	5.62184	4.07875	4.69288	4.53463	6.1079	5.62929	5.76434
AT1G13960	55.5318	53.9587	63.0603	54.5136	37.9779	43.333	24.9726	28.5613	31.8299	27.3301	28.6632	33.6023	24.9044	21.4391	22.8641	32.2965	29.9109	33.6253
AT1G13970	1.80859	1.62878	1.86058	1.4283	1.56137	1.60323	4.70637	5.22047	5.88873	4.22873	4.61344	4.54897	3.74285	4.1001	4.4869	4.4345	3.94891	3.71189
AT1G13980	135.027	128.256	160.475	199.546	172.255	168.568	178.266	156.992	131.9	160.613	162.966	205.734	133.495	169.932	143.247	205.953	192.068	185.201
AT1G13990	56.3128	42.1395	43.0591	36.0052	41.1466	44.2949	11.6218	13.2403	14.5871	16.2884	17.9412	18.1959	6.38204	6.86643	6.58715	9.91487	9.5782	9.6509
AT1G14000	61.3275	42.8078	49.1059	48.4433	44.5908	44.8904	38.8996	48.7622	47.3407	44.8715	55.7458	48.9658	41.7472	40.5564	41.9095	45.3072	39.5731	46.0711
AT1G14010	7.68649	7.30864	6.17977	5.6537	5.96993	6.3213	15.0796	12.2189	15.8572	13.3127	16.4461	11.2437	12.956	11.8557	11.3127	11.7974	10.4604	9.56356
AT1G14020	16.7705	12.0697	13.755	9.76008	10.9296	9.98583	23.82	22.622	21.3611	15.9752	18.5392	16.3505	20.2018	25.4404	22.1004	14.3912	13.8212	13.4065
AT1G14030	14.6742	16.789	18.7387	16.7826	13.9145	17.7271	26.6054	29.5827	25.3254	17.698	20.6751	25.4914	39.6358	39.025	45.3463	26.607	22.1391	25.8522
AT1G14040	9.98832	6.72395	8.70484	6.36785	5.96993	6.22969	11.6218	12.3324	11.9314	17.2282	17.2577	14.0761	13.196	9.78095	11.1695	13.0943	11.7207	12.1401
AT1G14060	3.12392	1.50349	0.79739	2.20197	2.47982	1.42	2.7854	3.51814	2.07837	4.07211	5.46778	5.40727	3.5989	2.51934	3.57997	6.77725	5.46125	6.20103
AT1G14080	2.42515	3.54991	3.45536	2.32099	2.15836	2.42775	4.51427	6.05272	6.04268	3.83718	3.97269	3.04695	6.90988	5.53266	4.91649	3.09578	3.0667	3.4062
AT1G14090	2.79509	1.8376	3.25601	8.03421	5.37293	4.58065	5.47475	3.44248	1.80896	6.57802	5.89496	5.75058	3.5989	3.30972	4.10503	6.65175	7.68776	7.99147
AT1G14120	6.69999	2.67288	3.38891	4.46345	5.0974	4.85549	19.1136	20.5792	24.6326	19.5775	25.6302	22.2299	11.0846	9.23757	15.8473	17.0686	16.3417	19.7385
AT1G14130	9.49507	9.85623	12.0938	9.8791	7.66906	8.24518	9.89298	10.5923	8.42896	8.84901	10.0385	8.88336	6.66996	6.47124	6.68261	6.94459	6.5535	6.63773
AT1G14140	6.45336	7.64275	4.98369	9.403	7.71498	7.55808	7.20362	8.51163	9.00629	5.79493	7.09103	8.1109	8.06153	8.69418	8.30553	8.32515	9.32614	9.30155
AT1G14150	13.6466	15.202	15.1504	15.2352	11.7562	13.1923	12.6784	15.8506	20.3604	12.6862	15.6344	12.9174	25.1923	17.092	26.2054	28.4896	26.7601	32.4462
AT1G14160	1.72638	3.29933	2.25927	1.60684	1.51544	2.56517	5.28266	5.48527	6.08117	3.52394	4.52801	3.1757	3.64688	4.14949	4.39143	3.43046	2.77264	4.06124
AT1G14170	10.1938	7.4757	9.70158	5.11809	3.76565	5.81743	21.7069	23.1516	23.5164	18.0896	19.9916	18.4963	18.5223	13.5353	18.2817	11.3791	13.107	10.7863
AT1G14180	1.43865	1.16938	1.86058	1.96392	1.69913	1.14516	4.80242	4.99349	4.07977	4.85521	5.42507	6.60888	4.60659	5.73025	5.29836	4.18349	4.369	6.07003
AT1G14182	0.164417	0	0	0.0595127	0.091845	0	0.0960483	0.075659	0.269419	0.0783098	0.299019	0.0858296	0.335897	0.0987975	0	0.0836698	0.0420096	0.262015
AT1G14185	1.27423	0.918801	1.66123	1.01172	1.0103	0.503872	2.40121	4.80434	4.07977	2.74084	3.7591	4.16274	3.07106	3.45791	3.10264	3.43046	4.45302	3.66822
AT1G14190	1.02761	0.918801	1.46188	1.54733	1.05622	1.46581	1.92097	2.45892	2.96361	4.07211	3.63095	4.50605	1.82344	1.63016	2.81624	3.01211	3.44479	2.53282
AT1G14200	16.3595	16.3714	13.6221	22.0197	20.0681	26.8884	6.72338	7.67938	9.73757	13.2344	14.652	15.8356	8.82929	7.7062	8.35327	12.8433	10.7125	11.616
AT1G14205	2.26073	2.08818	1.92703	4.82053	4.17895	5.22195	3.16959	2.45892	2.07837	2.66253	2.90476	3.56193	3.79084	2.61813	3.48451	4.60184	4.28498	3.66822
AT1G14210	15.2086	11.6103	13.8214	11.605	11.7102	14.2458	20.1701	26.2915	25.5563	16.1318	19.8207	16.9084	30.1827	18.0305	29.2126	21.294	19.8706	24.1491
AT1G14220	0.78098	0.877037	0.332246	0.119025	0.275535	0.0916131	0.57629	1.2862	1.69349	0.939718	0.384454	0.343318	1.24762	1.63016	1.95705	0.669358	0.420096	0.524031
AT1G14230	15.0441	13.6567	14.5524	9.52202	10.3326	10.8561	16.5203	21.2602	21.746	9.00563	12.8151	11.0291	19.1941	17.2402	17.4703	9.45469	9.45217	9.60723
AT1G14240	0.78098	1.3782	2.12637	0.357076	0.73476	0.366452	10.5653	12.8242	14.9335	5.24676	4.69888	5.19269	7.34175	7.8544	7.9714	2.38459	1.68039	2.66382
AT1G14260	1.43865	1.08586	0.863839	0.416589	0.91845	0.458065	1.24863	2.15628	1.88593	2.19267	2.17857	1.1587	1.24762	1.18557	0.906926	1.33872	0.840193	1.35375
AT1G14270	23.9227	18.9607	18.938	18.9845	22.0887	21.7123	23.0516	25.6106	27.0189	19.7341	23.4517	24.0752	32.3421	32.208	35.3701	27.109	21.929	26.8129
AT1G14280	25.5668	24.8076	35.351	40.4686	38.6668	41.7298	41.5889	47.249	43.5304	39.8597	45.7927	60.1666	47.8893	31.7634	43.3893	86.1381	78.348	79.3907
AT1G14290	23.5527	25.9352	20.9979	23.567	23.9256	22.491	57.5329	65.445	66.8929	35.396	45.1947	30.9845	46.8336	52.4615	43.1029	40.8309	36.1703	38.2106
AT1G14300	8.26195	6.72395	4.65144	13.5094	14.1901	13.4213	11.3337	9.26822	10.3149	14.4873	15.7626	15.3206	9.21318	11.5593	11.4082	18.24	19.6185	20.3935
AT1G14310	2.75398	3.09051	3.9205	3.15417	2.93904	2.38194	5.66685	4.80434	6.62001	5.63831	3.97269	4.46314	5.61428	5.28567	6.92128	5.73138	4.95714	6.50672
AT1G14315	0.328834	0.250582	0.730941	0.654639	0.596993	0.687098	0.57629	0.680931	0.192442	0.548169	0.897058	0.128744	0.335897	0.246994	0.381864	0.627524	0.588135	0.5677
AT1G14320	172.679	139.24	134.427	107.956	132.532	129.77	250.494	283.078	275.769	205.72	226.657	205.776	320.926	305.581	366.446	205.535	191.186	200.311
AT1G14330	43.6116	27.8146	22.5927	27.1378	32.5591	28.0794	23.4358	31.3228	20.5913	33.1251	30.3718	26.3068	17.6586	18.1293	18.7591	19.7879	21.3409	20.4809
AT1G14340	13.0711	15.7031	16.2136	14.2235	18.0935	14.8871	10.4693	15.9262	14.5101	14.6439	16.6169	15.2348	11.1326	15.9558	13.6516	12.8851	11.4686	11.1793
AT1G14345	29.5128	26.9376	28.0416	22.1387	21.5377	23.1323	24.4923	29.6205	36.1791	18.4811	21.9993	22.0582	34.2135	37.79	36.1816	35.0995	32.8515	37.1189
AT1G14350	5.09692	5.30399	5.64818	3.68978	4.17895	4.53485	10.5653	13.543	10.1225	12.9994	13.7976	16.8226	9.4531	8.69418	9.11699	16.1483	13.8632	13.2318
AT1G14360	12.1668	6.84924	4.58499	5.29663	6.24546	6.55033	11.1416	10.7057	10.007	14.2524	14.2248	16.2218	10.1729	9.97855	12.0764	14.433	14.0732	12.2711
AT1G14370	16.4006	9.27154	7.7081	19.1631	21.3999	17.8187	10.4693	9.4952	9.93001	20.6738	24.7332	10.1279	7.43772	8.34839	7.9714	5.22936	7.81379	7.72946
AT1G14380	17.0171	17.3319	24.7191	17.3182	12.1695	15.2078	32.6564	35.5219	30.7907	29.2879	29.9019	44.5027	25.7681	22.5258	26.3009	29.7028	27.4743	29.5204
AT1G14390	0.534355	0.417637	0.930288	0.952202	0.826605	0.824518	3.84193	3.02636	3.27151	3.9938	3.20378	4.07691	1.82344	2.22294	2.14798	1.84074	1.26029	1.31008
AT1G14400	158.169	227.027	169.379	197.225	208.167	210.71	105.653	119.692	124.741	123.338	123.879	104.154	94.9629	97.2167	94.559	109.775	102.63	104.151
AT1G14410	5.50796	5.09517	5.31593	6.24883	6.33731	5.54259	8.45225	10.7436	10.084	10.0237	10.6793	10.1279	17.6586	15.61	19.1409	10.0822	9.91427	11.6597
AT1G14420	0.0822084	0.125291	0.0664492	0	0	0.183226	0.288145	0.453954	0.23093	0.234929	0.469888	0.472063	0.239926	0.197595	0.47733	0.209175	0.210048	0.174677
AT1G14430	2.05521	1.67055	2.39217	1.30928	1.33175	1.69484	10.0851	10.9705	8.35198	3.9938	4.05812	4.6348	10.0769	15.2642	13.938	6.1079	6.88958	4.71628
AT1G14440	5.71349	5.09517	5.98043	10.0576	10.5622	11.131	8.64435	9.94915	9.93001	14.7222	14.9083	18.4105	12.956	10.9171	13.6039	14.7259	12.7289	15.9393
AT1G14450	24.2104	22.3436	20.6657	19.8772	25.487	24.7813	24.3002	32.5334	39.9125	24.1194	30.2437	21.2857	43.3307	33.5417	41.5277	23.553	20.7948	26.2452
AT1G14453	0.0822084	0.167055	0.0664492	0.178538	0.36738	0.458065	0.0960483	0.453954	0.846745	0.391549	0.128151	0.0429148	2.35128	1.08677	0.763727	0.334679	0.252058	0.131008
AT1G14460	7.52207	5.01164	8.63839	8.33177	5.83216	5.26775	17.3847	18.8013	16.8194	22.24	17.813	27.9805	17.0828	18.3269	20.2388	22.8419	19.6605	20.3935
AT1G14470	1.72638	1.67055	1.86058	3.51125	3.6738	4.53485	3.45774	2.9507	2.61721	4.46366	6.53571	6.65179	2.78315	3.06272	3.10264	4.09982	3.27675	4.36692
AT1G14480	2.9184	1.58702	2.99021	12.7357	10.6999	8.97808	3.07355	3.55597	2.69419	12.4513	15.9335	8.1109	1.58351	2.71693	2.00478	4.64367	5.04116	4.45426
AT1G14490	0.369938	0.501164	0.598043	0.297563	0.137768	0.229033	0.288145	0.264806	0.115465	0.234929	0.384454	0.343318	0	0.197595	0.620528	0.836698	0.462106	0.436692
AT1G14500	0.0822084	0.125291	0	0.119025	0	0.183226	0	0.302636	0.0384884	0.0783098	0.469888	0.214574	0.191941	0.148196	0.238665	0.125505	0.0420096	0
AT1G14510	53.9287	57.7174	55.7509	46.896	38.5749	44.0659	34.5774	34.7653	38.065	37.667	37.4629	37.6363	35.0772	31.4176	37.0408	45.4745	38.1027	42.0535
AT1G14520	5.8368	5.1787	4.38565	4.34442	5.23517	6.45872	4.13008	4.19907	3.57942	3.2107	4.78431	3.64776	1.05568	2.32174	2.24345	1.58973	2.98268	3.44987
AT1G14530	10.0705	8.97919	8.70484	9.64105	10.654	11.5432	6.81943	5.9014	7.38977	8.69239	9.09874	6.65179	6.14212	6.32304	5.58476	5.94056	5.37723	6.72506
AT1G14540	15.003	6.59866	5.71463	11.9025	10.1948	9.25292	4.32217	8.8521	7.50524	13.391	15.3354	6.43722	4.07875	3.26032	3.96184	7.73946	6.9736	7.72946
AT1G14550	0.123313	0.208818	0.398695	0	0	0.0458065	0.192097	0.71876	0.384884	0.313239	0.555322	0.343318	0.335897	0.0493987	0.381864	0.0836698	0.672154	0.262015
AT1G14560	13.0711	9.73094	9.63513	10.5337	11.0673	10.5355	12.2942	10.8192	10.5073	13.7825	11.9181	10.9004	7.8216	10.4231	10.9308	8.78533	8.10786	9.56356
AT1G14570	56.4361	62.2696	52.8935	56.1204	58.5053	61.1517	47.736	52.0155	61.2735	53.7988	55.8312	49.4379	43.4267	54.882	50.6924	43.5083	37.6406	43.5819
AT1G14580	15.1675	12.6544	12.6253	5.59419	3.85749	3.75614	21.0346	25.6484	19.9755	11.9814	13.1569	14.2906	20.3937	25.638	24.5347	15.0187	14.6614	13.3191
AT1G14590	6.04232	4.38519	3.6547	5.77273	6.19954	4.80969	4.41822	6.62016	6.38908	7.90929	5.89496	7.42426	5.37435	5.97725	7.8282	6.14973	6.38546	5.72067
AT1G14600	1.56196	1.54526	2.52507	0.833177	1.23991	1.28258	2.20911	2.15628	2.42477	1.64451	1.87955	2.10283	3.35897	2.42054	2.86398	2.34275	1.47034	1.39742
AT1G14610	67.5342	54.7522	70.6355	53.0258	43.856	51.1201	101.523	104.977	95.7976	93.8935	90.0903	120.676	105.376	99.5879	119.189	115.715	101.159	109.217
AT1G14620	6.90551	5.22046	5.51528	7.61762	7.43945	8.4284	10.0851	10.8192	9.58361	12.4513	12.7297	14.1619	12.0923	12.6955	14.129	15.8136	17.9381	17.162
AT1G14630	0.123313	0.334109	0.398695	0.357076	0.0459225	0	0.57629	0.983566	1.77047	2.4276	1.66597	1.50202	1.82344	1.33377	1.57519	1.33872	1.17627	1.17907
AT1G14640	2.01411	1.96289	1.92703	2.91612	1.51544	2.29033	3.64984	2.45892	2.19384	2.74084	2.86204	2.48906	2.68718	3.50731	2.91171	2.42642	1.93244	2.05245
AT1G14642	0.411042	0.250582	0.132898	0.0595127	0.275535	0.13742	0.864435	0.189147	0.192442	0.234929	0.341737	0.257489	0.239926	0.296392	0.190932	0.292844	0.0840193	0.174677
AT1G14650	50.1882	45.0212	67.9111	59.9888	32.9264	39.4394	42.2613	36.392	34.1392	48.787	40.2395	46.9917	36.3728	40.26	34.8928	41.7931	40.1612	43.8439
AT1G14660	5.13803	3.75873	4.11985	6.30834	4.73002	5.5884	3.64984	4.69086	5.04198	6.10817	4.05812	6.65179	5.08644	6.52063	5.10743	3.55597	3.78087	4.89096
AT1G14670	165.157	103.908	104.192	83.1987	84.9566	82.2685	171.254	186.424	173.544	166.017	171.21	185.263	135.319	151.358	148.02	133.202	132.246	119.916
AT1G14680	0.452146	0.125291	0.398695	0.357076	0.137768	0.412259	0.480242	0.794419	0.384884	1.33127	0.299019	1.54493	0.671794	0.493987	0.429597	0.418349	0.756173	1.1354
AT1G14685	41.5975	36.0838	33.4904	37.7905	30.6762	34.8588	38.5154	38.7374	43.107	39.3115	38.5308	44.7601	39.8278	38.778	37.9954	41.7512	41.2535	45.678
AT1G14687	1.23313	0.751746	0.863839	1.48782	2.61758	2.74839	2.20911	1.62667	1.655	1.40958	1.92227	1.63076	2.15934	2.17354	2.52985	2.84477	2.05847	1.57209
AT1G14690	28.6085	34.5386	44.3216	38.5047	28.9312	35.042	33.3288	29.9988	29.867	28.9746	30.7563	41.8419	29.511	26.4777	31.0742	49.0305	43.396	43.4509
AT1G14700	18.0859	16.9143	13.6221	20.4128	18.5986	21.9413	44.5664	66.9582	63.4674	51.058	53.6526	53.7722	52.8798	44.5577	53.6518	39.3666	35.3721	45.809
AT1G14710	37.076	16.4967	25.9152	22.3768	20.0222	23.3155	53.9792	52.6965	47.5717	58.2625	61.2136	70.2515	47.9373	42.7299	53.795	56.0169	48.9412	52.9271
AT1G14720	65.1502	55.9633	56.3489	46.3604	55.0611	53.4562	75.9742	73.5027	76.3225	64.2141	70.4404	72.3114	71.834	80.4212	78.5207	62.2503	59.6537	58.6041
AT1G14730	17.1405	10.775	7.77455	8.74836	8.67935	8.29098	12.5823	11.8785	14.5101	9.16225	9.95308	6.90928	5.42234	10.3243	6.39622	4.64367	4.66307	5.80801
AT1G14740	107.405	90.7942	118.678	157.709	102.178	120.196	77.3189	71.2707	68.6633	101.881	91.0728	119.046	69.9626	69.4052	66.4443	133.746	125.147	117.732
AT1G14750	0.493251	0.0835274	0.199348	0.178538	0.36738	0.366452	1.92097	0.907907	0.808257	1.87944	1.45238	1.67368	0.959706	1.67956	1.47972	1.96624	0.924212	0.960723
AT1G14760	1.27423	0.501164	0.465144	0.654639	0.780683	1.96968	1.63282	0.832249	0.577326	0.704788	0.939776	0.686637	1.10366	0.79038	0.763727	1.29688	0.924212	0.917054
AT1G14770	3.04171	1.71231	2.25927	2.85661	2.38797	3.20646	2.9775	3.29116	2.23233	2.50591	3.33193	4.37731	4.22271	4.1001	4.10503	4.39266	5.54527	5.1093
AT1G14780	48.0919	22.1765	18.7387	26.1856	20.0222	21.8497	10.7574	11.0084	12.7012	12.4513	13.4559	8.96919	8.68534	9.13877	11.3127	5.64771	5.50326	6.11369
AT1G14790	15.4963	15.2437	18.7387	26.4831	23.9715	21.1168	23.6279	19.4444	17.0504	29.5228	30.1155	34.0744	10.9406	20.5499	14.9404	17.6543	15.9637	17.7734
AT1G14800	0	0.0835274	0	0.178538	0.18369	0.183226	0	0.378295	0.0769768	0	0.0427171	0	0.479853	0.197595	0.668261	0.0836698	0.126029	0.0873385
AT1G14810	30.6226	25.3923	29.7692	21.127	20.8947	19.6968	53.0187	53.7935	50.2274	41.5042	38.0609	43.0435	65.0201	62.7364	78.8548	62.585	58.0993	63.2331
AT1G14820	12.2491	6.47337	8.50549	7.79616	7.66906	8.06195	11.5258	9.45737	10.1994	6.89126	8.84243	7.76758	15.4033	13.0413	16.1337	8.11597	10.0403	8.16615
AT1G14830	65.849	40.3437	53.0929	55.6443	54.0508	44.524	71.4599	72.2543	66.9698	85.3577	84.4516	93.0393	61.8051	63.6256	66.7784	65.388	64.3588	60.6129
AT1G14840	6.8233	4.05108	5.31593	5.1776	3.94934	4.67227	13.0626	15.094	9.54513	14.4873	13.1141	18.1959	22.841	18.7221	19.1409	22.2143	24.1555	23.5377
AT1G14850	56.4361	39.9678	50.4349	58.3224	47.3002	42.1878	65.4089	50.6537	41.8369	65.3887	60.701	62.1406	44.3384	75.6295	60.0481	57.3975	59.9898	59.5212
AT1G14860	31.4447	23.9306	19.669	19.6987	19.1956	23.3613	16.2322	14.7157	17.1658	11.8248	16.1898	10.6429	13.7238	10.9665	12.4106	11.2118	10.0403	12.9261
AT1G14870	88.0452	41.0537	28.4402	41.7184	47.2083	46.6311	27.4698	27.2751	27.7886	29.836	43.3151	17.638	26.5839	22.0318	25.2985	21.5868	21.845	26.0705
AT1G14890	137.124	106.873	93.8927	140.747	162.061	179.333	38.8996	35.938	49.4191	61.3949	70.4404	65.0588	31.7183	34.8755	30.5491	45.8511	40.9174	41.0054
AT1G14900	49.6128	61.8102	46.2486	101.826	114.714	126.105	48.6004	50.3889	57.6171	70.0873	69.7143	60.467	45.2501	55.0796	53.8905	50.16	50.0335	51.093
AT1G14910	55.0385	48.2788	49.4382	56.5965	52.2598	56.8459	52.7305	49.4053	51.2666	52.6242	52.6274	53.0856	38.0043	52.0663	44.153	39.032	32.0954	35.1974
AT1G14920	36.4183	38.2555	48.1757	62.1312	73.7056	61.793	98.0653	96.1625	77.7081	80.894	89.1505	124.582	58.686	80.1742	71.504	77.1017	69.1899	62.709
AT1G14950	0.123313	0.292346	0	0.119025	0.0459225	0.0458065	0	0	0	0	0	0	0	0	0	0	0	0
AT1G14960	0.328834	1.12762	0.598043	0	0	0.229033	1.92097	2.83721	4.00279	4.15042	5.63865	2.91821	1.82344	3.26032	4.43916	2.04991	3.36077	2.92584
AT1G14970	1.76748	0.960565	2.12637	1.19025	1.69913	1.3742	5.18661	5.2583	6.11966	6.81295	6.27941	6.13682	5.47032	8.34839	7.92367	4.35083	4.20096	4.5416
AT1G14980	27.1288	17.0813	18.6722	26.1856	28.7475	28.0336	34.8655	40.8558	39.5661	51.3712	62.3242	72.9552	42.6589	33.1466	48.3058	80.1975	66.7953	67.5127
AT1G14990	3.12392	2.17171	1.92703	2.08294	3.90341	2.93162	4.80242	5.14481	3.77186	4.15042	4.74159	4.46314	3.74285	3.9025	4.6301	2.97028	3.9069	4.36692
AT1G15000	2.9184	4.17637	4.38565	4.34442	4.6841	6.59614	12.7744	11.9163	14.2407	10.8068	12.3452	12.2307	15.3553	13.1401	19.1886	13.4708	12.6449	10.1749
AT1G15002	3.45275	4.30166	2.99021	5.89175	8.44974	7.6955	6.43524	7.79287	6.58152	6.57802	9.69677	9.48417	14.1557	8.24959	10.6444	5.02019	8.02384	4.49793
AT1G15010	25.1558	21.2577	7.04361	70.2844	50.2851	48.6923	1.34468	1.51318	1.69349	19.0293	21.6576	8.06798	0.863735	0.79038	1.05013	7.1956	8.61197	9.0832
AT1G15015	0	0	0.0664492	0.89269	0.321458	0.687098	0	0	0	0.548169	0.213585	0.429148	0	0.0987975	0.0954659	0.16734	0.210048	0.349354
AT1G15020	18.2092	16.079	17.5426	13.3903	11.9399	13.2839	14.7914	14.6778	15.3184	14.8006	15.8907	14.3765	15.1634	15.2642	13.7471	14.4749	11.9727	12.1401
AT1G15030	56.6827	51.9958	50.1027	40.4091	44.5908	41.1343	47.5439	55.6472	47.9181	33.4383	36.6512	34.1173	35.2692	43.5697	44.0098	29.2426	27.5583	27.9483
AT1G15040	102.637	66.6548	47.9763	50.2882	34.5337	38.3859	13.3507	12.0298	15.6263	11.4332	12.0035	10.9433	6.62197	4.98927	7.54181	13.8474	15.7536	16.8563
AT1G15050	0.575459	0.835274	0.332246	0.654639	1.05622	1.83226	0.288145	0.226977	0.384884	0.626479	0.512605	0.600807	0.0959706	0.148196	0	0.669358	0.714164	0.917054
AT1G15060	28.2386	24.39	26.3139	18.5679	20.1141	19.422	21.4188	22.0546	21.3996	19.8124	17.8557	20.2129	14.6835	23.8102	18.5204	16.5248	13.9472	20.5682
AT1G15080	4.15153	4.80282	5.24949	2.02343	2.34205	2.70259	7.97201	6.39318	6.19663	5.09014	4.74159	5.57892	5.32637	8.10139	8.2578	6.31707	5.12518	6.28837
AT1G15085	0.0822084	0.668219	0.332246	0.119025	0.0459225	0.0458065	0.192097	0.643101	1.30861	0.391549	0.598039	0.429148	1.15165	0.839779	0.286398	0.376514	0.336077	0.349354
AT1G15100	47.6809	40.9284	42.6604	22.3768	29.4822	24.14	42.0692	48.2704	49.727	34.6129	43.5287	31.1991	30.8545	30.0838	34.3677	29.7865	25.8359	31.6602
AT1G15110	26.0601	15.6196	14.8182	13.6284	15.6137	15.8033	14.1191	17.2502	14.3562	15.8969	16.916	17.638	10.3648	12.7943	12.697	11.4209	12.939	10.5243
AT1G15120	22.895	20.8818	14.4859	12.2596	17.2209	16.1239	24.9726	25.6484	35.4863	28.2698	31.9524	22.4015	34.2615	29.5899	38.3773	23.8041	19.4925	27.0313
AT1G15125	1.9319	2.12995	2.12637	1.54733	1.65321	2.74839	6.62733	4.31256	6.65849	5.16845	4.61344	3.90525	6.43003	5.92785	8.44873	2.59376	2.39455	1.65943
AT1G15130	111.68	103.156	130.041	111.11	81.5124	92.9415	94.0313	96.73	90.5247	91.2309	94.2766	103.768	73.5135	91.3383	80.0482	75.512	68.8958	73.8884
AT1G15140	22.0319	15.3273	14.6188	8.62933	12.0776	8.97808	22.9555	25.3836	28.7508	14.8006	19.6926	18.11	36.7087	32.0104	37.2317	20.9593	18.5683	22.839
AT1G15150	0.0411042	0.0835274	0.132898	0.0595127	0.0459225	0.183226	0	0	0	0	0	0	0	0	0.047733	0.125505	0	0.0873385
AT1G15165	4.60367	2.297	3.18956	3.03515	1.88282	1.96968	4.61032	4.53954	4.58012	4.93352	2.86204	3.99108	6.76593	5.13747	5.15516	6.31707	5.71331	6.28837
AT1G15170	16.976	10.775	12.9576	12.0216	12.7665	10.5813	8.93249	8.05768	8.65989	9.5538	8.54341	6.48014	8.44541	11.5099	9.21246	6.81909	5.46125	5.63333
AT1G15175	2.13742	3.38286	2.59152	3.15417	2.98496	4.71807	4.51427	4.38822	3.07907	3.36732	3.2465	3.26152	2.78315	3.21092	1.76612	4.39266	3.86489	4.58527
AT1G15180	39.3367	51.6199	41.4643	36.0052	35.2685	27.6213	41.2047	43.3148	46.1476	33.5949	31.5679	33.5594	36.9487	44.6071	42.2914	53.5487	40.7493	46.2021
AT1G15190	0.0822084	0.0835274	0.132898	0.0595127	0	0	0	0	0	0.15662	0.256302	0.0858296	0.0479853	0.296392	0	0.0418349	0.0420096	0.0436692
AT1G15200	12.5779	7.4757	9.10354	13.6284	11.3429	9.84841	14.2152	12.0298	11.8929	20.0473	13.9258	15.9214	15.4033	16.845	17.3271	15.3116	16.2577	14.7165
AT1G15210	11.3859	19.2531	37.278	11.962	7.94459	8.24518	62.5275	53.0748	50.1889	39.3115	32.8921	28.8817	41.9871	53.9928	48.3535	25.3101	21.929	25.8085
AT1G15215	3.61717	2.67288	2.99021	3.21368	2.89312	2.06129	3.55379	5.10698	4.58012	4.46366	4.9979	5.14978	4.84651	5.03867	4.4869	4.14166	4.11694	4.80362
AT1G15220	10.6049	9.93976	7.24296	8.33177	8.54159	8.74905	8.7404	8.62512	9.16024	6.18648	7.21918	7.33843	7.14981	7.55801	7.35088	6.27524	5.46125	7.29276
AT1G15230	4.35705	4.51048	3.32246	3.33271	3.99526	4.30581	2.9775	2.98853	2.57872	3.52394	4.52801	3.51901	2.97509	2.37114	4.86876	4.72734	5.46125	3.93023
AT1G15240	34.8564	31.1139	38.3412	43.5038	32.5591	35.1336	37.5549	32.6468	30.8292	36.3358	33.4047	35.9197	26.4879	38.8274	30.5491	27.9039	29.4488	30.8742
AT1G15250	5.8779	4.38519	5.64818	8.86739	6.42915	7.78711	9.98902	9.41954	9.93001	10.6501	13.6695	12.4882	13.4839	11.1147	13.2698	14.0984	13.8212	14.3235
AT1G15260	17.9625	11.5685	12.1602	14.4616	9.46004	12.0013	27.6619	27.0859	26.48	12.9994	19.3081	21.8865	32.486	27.8609	33.604	35.0995	29.8268	34.2367
AT1G15270	25.9779	25.9352	22.4598	17.6157	19.2415	23.0865	33.3288	35.7489	52.7676	26.8603	35.626	26.9934	63.2446	39.1732	51.8857	33.5516	30.457	41.7478
AT1G15280	24.6625	18.1672	23.2572	29.5183	17.3587	20.842	23.6279	19.8226	16.7809	24.7459	19.9916	24.7618	20.3937	25.9343	26.1577	21.8797	19.4925	25.8522
AT1G15290	150.195	151.602	219.88	323.451	177.123	179.47	155.502	158.354	136.865	192.486	138.275	200.627	161.231	195.174	181.338	241.806	224.163	245.028
AT1G15300	4.31594	3.29933	2.05992	5.11809	4.45448	5.40517	2.40121	3.5938	2.54023	5.95155	5.04061	7.08094	2.54322	2.37114	2.91171	6.27524	5.04116	7.46744
AT1G15310	2.05521	2.33877	1.79413	1.19025	1.46952	2.1071	3.07355	2.64806	1.88593	2.97577	3.5028	2.91821	2.15934	2.22294	2.10025	1.75707	2.56259	2.92584
AT1G15330	5.05582	4.55224	5.11659	2.02343	4.17895	5.03872	0.672338	1.24837	1.38558	1.17465	1.36695	1.63076	0.287912	1.28437	0.572795	1.84074	1.42833	1.31008
AT1G15340	15.003	11.1509	13.6885	17.8538	8.63343	8.24518	8.7404	8.4738	9.66059	14.409	7.90266	9.48417	9.40512	10.4725	9.59432	15.8554	15.5016	16.4633
AT1G15350	59.5189	64.8172	54.5548	48.6218	55.3366	53.6853	48.0242	51.4859	57.7326	38.2935	48.4412	37.8938	32.1022	29.5899	29.4512	33.1751	28.8606	33.4506
AT1G15370	25.9779	25.6847	18.4729	30.0539	35.2226	38.111	18.9215	21.9789	25.7103	19.969	27.8088	22.7448	17.4187	16.7956	17.8999	19.5787	17.308	21.3543
AT1G15380	105.268	116.354	79.0081	123.132	115.771	138.427	8.93249	12.5972	10.4688	16.8366	25.673	16.5651	7.10182	4.59408	7.30314	36.6892	33.0616	44.8046
AT1G15385	0.411042	0.334109	0	0.119025	0.0459225	0	0.0960483	0.226977	0.538838	0.15662	0.170868	0.0858296	0.287912	0.0987975	0.572795	0.16734	0	0.0873385
AT1G15390	8.91961	8.68684	12.0273	8.98641	8.31197	9.48195	9.31669	10.7057	12.2008	9.39718	11.1919	11.1578	17.8025	17.7835	18.3295	18.0308	16.9299	15.4152
AT1G15400	46.0367	66.9889	66.5156	83.4963	78.803	83.6427	36.4984	42.8608	49.6116	46.4377	55.1905	50.2532	35.989	28.6019	31.647	66.4338	56.839	58.9972
AT1G15405	6540.91	12178.2	5285.83	21860	32779.2	34243	10352	9210.65	11488.1	9416.44	13090	11499.8	19749.5	9202	9231.46	8577.03	8702.51	4093.16
AT1G15410	9.24845	7.05806	10.2332	12.9142	9.96518	12.0013	14.3112	17.2124	14.5486	17.0715	15.25	16.3076	11.3725	12.3497	14.5108	14.6841	13.6531	15.5899
AT1G15415	0.945397	0.4594	0	0.178538	0.321458	0.458065	0.0960483	0.605272	0.307907	0.0783098	0.469888	0.257489	0.575823	0.246994	0.286398	0	0.168039	0.174677
AT1G15420	12.9889	8.43626	9.96738	9.52202	9.5978	14.0626	8.93249	10.1761	11.585	13.6259	14.6947	15.2348	11.3245	10.2749	11.074	15.2697	12.1408	13.9742
AT1G15430	23.8404	15.2855	16.7452	21.008	22.0428	19.2846	12.3902	14.8292	11.3156	17.1498	20.7605	17.7667	9.26116	12.2015	8.6874	10.7934	10.8385	9.82558
AT1G15440	13.0711	6.26455	8.3726	10.8313	11.251	10.0316	15.2717	14.2995	12.5472	18.8727	15.8053	18.4105	14.3476	20.5499	19.7137	14.7677	16.8879	15.4589
AT1G15460	1.06871	0.0417637	0.398695	0.0595127	0.275535	0.320646	1.05653	1.58884	1.655	1.64451	1.79412	1.20161	1.53553	3.60611	1.52745	0.460184	1.3023	1.22274
AT1G15470	6.04232	2.83993	4.51854	5.1776	3.76565	4.12259	9.89298	9.91132	8.73687	7.83098	9.09874	10.2566	8.78131	10.0773	10.1671	9.03634	7.09963	7.99147
AT1G15480	2.38404	1.58702	2.25927	2.73758	1.97467	2.7942	5.18661	5.03132	3.73338	7.12619	6.96288	10.6429	5.61428	6.47124	6.87355	7.99047	9.62021	9.34522
AT1G15490	15.8662	13.5732	14.8182	9.403	10.8836	10.0316	16.1361	14.2239	12.7782	12.2946	13.285	12.1449	11.7564	16.6474	14.5586	9.95671	10.8805	12.0527
AT1G15500	183.777	197.793	232.971	162.946	146.309	138.84	286.704	283.759	259.181	212.455	213.799	250.236	346.502	399.092	385.014	288.41	297.974	267.168
AT1G15510	3.24723	2.46406	2.65797	6.84396	5.78624	6.13808	3.36169	3.5938	2.34779	9.39718	6.32213	8.96919	8.1575	6.66883	9.64206	10.7934	12.2248	11.1357
AT1G15520	8.50857	0	0	0.178538	0.0459225	0.0916131	0.288145	0.264806	0.23093	0.469859	0.854341	1.11578	0.863735	0.691582	0.572795	0.209175	0.378087	0.174677
AT1G15530	10.7282	8.18568	10.8312	7.79616	6.15362	7.19163	10.2772	9.30605	7.73617	11.4332	8.07353	10.0421	5.90219	9.53396	8.35327	7.73946	9.11609	7.64212
AT1G15550	1.02761	0.375873	0.465144	0.535614	0.505148	0.0458065	1.72887	1.21054	1.69349	3.36732	2.64846	1.93117	1.48754	1.08677	1.52745	0.920368	1.42833	1.74677
AT1G15570	1.15092	1.16938	2.72442	1.13074	0.688838	0.916131	8.26015	9.64652	7.46675	8.61408	7.81722	9.35543	8.68534	10.6207	11.6468	6.94459	5.62929	7.24909
AT1G15580	0.328834	0.208818	0.398695	0	0	0	1.05653	0.870078	0.423372	2.97577	2.22129	2.48906	0.767765	0.296392	0.238665	0.376514	0.672154	0.174677
AT1G15640	0.246625	0	0.0664492	0.178538	0.091845	0.0458065	0.384193	0.189147	0.692791	0.548169	0.341737	0.600807	0.479853	0.246994	0.190932	0.585689	0.168039	0.218346
AT1G15660	7.11103	6.0975	7.50876	4.76101	4.04118	3.75614	10.0851	11.1219	10.8537	7.51774	8.41526	11.072	11.6124	8.44719	12.2196	10.4587	9.03207	10.9173
AT1G15670	252.791	206.814	179.213	177.824	213.402	221.704	84.7146	85.7216	83.7508	93.4236	106.536	91.666	53.3117	49.8927	54.0337	55.0966	51.4198	53.6258
AT1G15690	1298.07	1313.22	1245.52	1030.76	1067.61	1031.52	1053.27	1007.59	1051.31	932.905	978.178	1040.73	948.957	1129.7	1098	905.475	860.105	815.086
AT1G15700	5.63128	7.14159	5.84753	7.67713	8.3579	8.29098	7.29967	5.14481	4.84954	5.95155	5.72409	7.16677	4.65457	4.64348	4.82103	8.78533	7.89781	8.16615
AT1G15710	11.7147	7.80981	8.50549	4.46345	5.60255	5.90904	12.3902	13.6943	13.4709	12.4513	14.3529	13.8186	10.4128	12.5473	13.0311	12.5505	12.2668	12.4894
AT1G15720	1.10981	0.835274	1.66123	2.08294	1.33175	2.19871	1.72887	1.05923	1.88593	2.58422	2.22129	2.23157	1.91941	1.43256	1.76612	1.54789	2.31053	1.74677
AT1G15730	25.1558	23.7635	21.5295	23.8646	19.4711	22.3536	22.5714	27.5399	26.5185	15.3487	24.1351	18.5392	34.6454	34.5791	37.6613	29.2008	26.9702	27.6863
AT1G15740	100.089	94.01	105.322	122.537	79.6755	77.1382	68.2904	53.3774	56.0776	68.1295	50.9615	48.5366	37.0446	70.986	43.5325	39.8268	39.279	45.809
AT1G15750	340.672	350.397	425.142	341.246	322.789	320.829	332.807	341.146	313.873	272.91	272.877	308.3	268.094	346.532	314.751	253.059	246.429	244.242
AT1G15760	0.205521	0.167055	0.0664492	0.416589	0.275535	0.0916131	1.24863	1.6645	2.03989	4.54197	3.28921	3.04695	0.479853	1.08677	0.668261	1.12954	1.72239	2.35814
AT1G15780	51.5036	34.8309	54.7541	44.9321	32.3294	32.6143	65.0247	59.8084	51.2666	60.6118	51.6449	71.1957	49.7607	55.5736	50.406	53.2977	52.8901	54.1062
AT1G15790	0.822084	0.626455	0.398695	1.84489	1.97467	2.33613	0.768387	0.870078	1.03919	2.34929	3.33193	2.36031	0.81575	0.691582	0.572795	2.17541	1.97445	2.40181
AT1G15800	20.3877	20.0048	18.2735	21.1865	24.1552	23.1781	12.006	9.53303	10.8922	17.0715	17.514	15.9643	9.40512	8.49658	8.63967	10.4587	8.61197	9.12687
AT1G15810	13.5644	14.0326	15.2169	16.5445	14.9248	23.1323	18.8255	22.2437	24.2092	18.0896	21.6148	26.8647	30.0388	22.6246	29.5944	24.0551	18.8623	23.5814
AT1G15820	592.517	510.227	510.13	490.86	445.402	453.027	1317.69	1488.06	1228.59	468.214	478.303	483.821	1118.06	1268.07	1113.08	1073.99	1013.27	919.587
AT1G15830	0.205521	0.250582	0	1.07123	0.36738	0.274839	0	0.226977	0.461861	0.548169	0	0.257489	0.431868	0.39519	0.047733	0.585689	0.294067	0.349354
AT1G15840	0.28773	0.0835274	0.0664492	0.297563	0.18369	0.458065	0	0	0	0	0	0	0.239926	0.148196	0.0954659	0.16734	0	0.262015
AT1G15860	26.3478	28.2322	24.0546	23.8051	28.5179	26.9801	20.4583	24.173	28.366	24.7459	28.6204	24.9335	22.6011	19.7101	21.1934	21.3776	21.761	22.4897
AT1G15870	0.534355	0.417637	0.199348	0.297563	0.642915	0.687098	1.15258	0.643101	0.923722	1.64451	2.264	2.91821	1.2956	1.67956	0.906926	1.92441	1.80641	2.00879
AT1G15880	32.349	37.6291	33.6897	30.411	30.0333	33.8968	26.9896	31.1337	31.3681	28.818	28.834	27.0363	24.8084	28.0585	26.0145	27.9039	23.3994	26.2452
AT1G15885	2.67177	3.34109	1.66123	4.34442	3.94934	3.75614	1.72887	2.11845	2.77117	2.11437	2.0077	2.3174	4.46263	2.86513	4.29597	2.71927	2.64661	3.93023
AT1G15890	3.00061	3.54991	3.25601	8.68885	7.07207	5.54259	4.70637	4.53954	4.19524	6.96957	8.07353	5.36435	3.83882	4.79168	4.91649	4.18349	4.83111	4.06124
AT1G15900	0.698772	0.292346	0.265797	0.654639	0.55107	0.458065	0.288145	0.945737	0.384884	0.469859	0.256302	0.171659	0.239926	0.592785	0.286398	0.334679	0.294067	0.174677
AT1G15910	4.39815	3.71697	7.64166	10.1767	4.6841	4.9013	11.3337	8.77644	8.46745	10.8068	8.15896	14.9773	9.40512	10.6701	9.49886	15.5626	17.7701	16.114
AT1G15920	18.0448	17.8331	20.1341	23.448	18.4608	21.8497	17.6729	20.844	19.7446	17.3848	21.6576	23.8606	21.7853	18.3763	19.1886	23.9296	24.2816	26.0705
AT1G15930	72.96	78.0145	73.4928	51.4784	58.3216	57.1666	128.224	144.925	134.055	125.374	142.291	139.216	175.866	187.715	185.299	139.227	138.926	135.244
AT1G15940	8.38526	6.59866	8.63839	14.1045	11.2051	11.7723	12.5823	8.96559	7.89012	13.391	10.2521	17.3805	12.6201	9.53396	11.8855	26.4815	23.0213	24.6295
AT1G15950	72.8367	63.8567	70.3032	53.859	53.1783	54.3266	62.1433	77.7774	71.0111	46.751	52.7129	52.6994	51.5362	72.468	63.3416	54.5527	50.4536	48.5602
AT1G15960	2.71288	2.38053	1.99348	2.79709	2.29613	3.11484	4.22613	4.99349	6.23512	3.91549	6.10854	4.80646	5.61428	7.7062	6.77808	2.71927	3.10871	3.75556
AT1G15970	9.98832	6.43161	7.64166	8.98641	8.54159	8.4284	17.4808	16.4558	14.3177	15.8186	16.6169	18.9254	15.2113	16.0052	15.6564	16.2319	15.5436	14.9349
AT1G15980	26.8411	20.3807	29.9686	23.329	22.0887	22.2162	41.781	46.1141	46.2631	28.2698	32.166	39.4816	64.2043	53.7458	64.344	86.1381	73.2228	80.2204
AT1G15990	0.164417	0.0417637	0	0.297563	0.18369	0.183226	0.288145	0.075659	0.115465	0.0783098	0	0.171659	0.143956	0.148196	0.047733	0.209175	0.0840193	0.0873385
AT1G16000	2.79509	2.12995	2.72442	4.58247	4.0871	6.59614	3.64984	5.44744	6.42756	6.10817	5.46778	6.43722	8.25347	6.42184	9.40339	9.91487	10.1243	11.0483
AT1G16010	52.0379	33.1604	37.7431	28.7446	34.4878	34.9504	31.2157	30.8689	30.4058	31.6372	31.5679	28.2379	29.367	31.8128	32.7448	26.858	26.004	26.4199
AT1G16020	5.79569	4.30166	6.37912	7.02249	5.32701	3.75614	11.4297	8.39814	8.12105	6.02986	7.34734	6.9522	8.78131	9.38576	9.78526	7.15377	8.2759	6.59406
AT1G16022	0.452146	0.334109	0.598043	0.357076	0.137768	0.274839	1.53677	1.51318	1.92442	0.626479	0.854341	0.686637	1.82344	2.17354	1.52745	0.753028	0.420096	0.742377
AT1G16025	0.123313	0	0.0664492	0.0595127	0.0459225	0	0	0	0	0	0	0	0.479853	0.345791	0.047733	0.0836698	0.126029	0
AT1G16030	11.9202	2.08818	2.52507	4.04686	3.44419	5.08453	3.07355	2.68589	2.96361	6.26479	4.22899	7.38135	2.30329	3.7543	3.29357	7.11193	5.50326	7.72946
AT1G16040	6.37115	5.84691	5.24949	4.34442	6.47507	8.47421	6.14709	6.43101	7.08187	6.81295	6.92017	7.38135	6.28607	6.17484	5.82342	3.72331	5.54527	6.02636
AT1G16060	2.30184	2.58935	1.79413	1.72587	1.19399	1.32839	4.41822	4.35039	5.54233	3.28901	5.04061	4.03399	5.08644	5.82905	4.91649	5.02019	3.99092	4.32326
AT1G16070	0.164417	0.334109	0.132898	0.0595127	0.18369	0.229033	1.15258	1.2862	1.73198	3.05408	1.4951	1.71659	1.77546	1.87715	1.33652	1.75707	0.924212	1.87778
AT1G16080	30.8282	32.9933	38.1418	51.9545	49.5963	50.8453	36.0181	36.8837	38.7578	33.1251	39.9405	46.348	51.0084	45.1011	55.2748	79.1098	67.0894	71.6612
AT1G16090	5.50796	4.34342	5.44883	4.7015	5.18924	6.36711	3.36169	4.16124	3.77186	2.19267	3.84454	4.16274	4.5586	4.39649	4.58236	5.3967	5.33522	4.62894
AT1G16110	3.9049	2.54758	3.05666	10.0576	6.9343	8.4284	3.45774	2.23194	3.46396	7.75267	10.0812	4.37731	2.59121	3.55671	3.38904	3.68147	4.49503	4.45426
AT1G16120	1.15092	1.62878	0.79739	0.535614	0.321458	0.503872	1.63282	2.26977	3.11756	1.64451	2.09314	0.98704	1.05568	1.72896	1.24106	1.08771	0.840193	1.22274
AT1G16130	13.0711	3.92579	4.91724	9.46251	7.99052	9.02389	3.74588	3.66946	3.84884	9.16225	10.5511	5.14978	2.68718	3.7543	3.43677	3.43046	3.44479	3.49354
AT1G16140	1.23313	1.29467	0.598043	0.535614	1.0103	1.14516	1.63282	1.58884	1.53954	2.11437	1.53781	1.02996	1.2956	0.691582	0.763727	1.08771	0.966222	0.829716
AT1G16150	1.973	0.960565	1.92703	1.66635	0.872528	2.19871	2.11306	3.44248	2.88663	1.80113	3.97269	3.13278	1.15165	1.53136	1.14559	2.17541	2.1845	2.96951
AT1G16160	0.575459	0.334109	0.598043	0.119025	0.229613	0.595485	1.63282	0.453954	0.692791	1.09634	0.72619	0.386233	0.623809	0.592785	0.763727	0.669358	0.756173	1.17907
AT1G16170	15.8251	18.4595	14.1537	11.3074	16.2566	16.8568	21.1306	22.2816	25.056	13.9391	16.3606	13.7757	19.626	23.3656	21.9094	14.5167	15.7956	19.1271
AT1G16180	186.49	193.951	156.089	137.355	149.937	139.298	180.859	184.873	192.211	160.848	170.398	147.155	136.038	159.459	147.781	110.026	106.368	108.474
AT1G16190	12.1257	9.14625	10.2996	10.8908	12.445	11.9097	16.5203	16.9098	15.0875	18.6377	19.6499	15.9214	15.4513	16.0052	18.0431	11.2118	12.3088	11.485
AT1G16210	12.4546	12.7379	18.1406	15.7113	11.5725	16.2155	12.2942	13.6943	13.7019	14.4873	15.1218	19.6121	16.411	11.7569	13.222	23.4275	18.5683	24.2801
AT1G16220	1.72638	1.50349	2.25927	0.654639	0.505148	0.641292	3.36169	3.02636	2.73268	2.19267	1.87955	3.26152	4.79853	3.21092	4.4869	2.55193	2.56259	2.92584
AT1G16240	89.8538	108.084	106.717	118.847	121.235	136.458	55.4199	54.0962	59.9649	51.4495	66.5105	60.5099	49.1369	46.7312	45.8714	68.7766	62.0062	66.9013
AT1G16250	33.13	48.237	40.7333	46.0033	56.3928	57.2582	26.1251	24.173	23.6704	22.24	27.8515	22.8307	18.8582	21.0933	20.0956	20.2481	18.6103	19.5638
AT1G16260	15.0441	13.1138	17.9413	25.769	17.4965	20.1549	17.0006	23.4164	19.5521	23.1014	19.9489	29.0104	27.1597	24.2054	23.1982	45.5164	40.6233	41.3548
AT1G16270	41.7619	26.9793	38.2083	37.85	30.0333	34.4007	44.8546	40.5154	36.8719	45.0281	40.5385	47.3779	34.7413	45.0517	38.9501	37.8188	35.7922	39.6953
AT1G16280	8.91961	5.6381	6.71137	10.2957	7.62314	10.2607	6.24314	9.15473	6.65849	8.45746	9.95308	11.7587	10.1729	9.38576	11.4082	9.07817	8.44394	9.82558
AT1G16300	5.79569	4.67753	3.32246	2.73758	2.02059	2.15291	8.64435	8.62512	6.88942	8.37915	6.23669	7.12386	5.56629	6.52063	8.30553	5.43854	3.69685	6.46305
AT1G16310	2.34294	2.58935	2.32572	1.96392	1.19399	1.96968	3.93798	4.99349	4.88803	5.32507	2.94748	3.4761	3.16703	4.39649	4.86876	2.17541	2.68862	2.48915
AT1G16320	69.3839	77.8057	60.8674	52.3116	56.8061	61.793	23.4358	27.8803	31.9454	27.4084	34.729	28.1521	31.4783	27.9103	25.2507	37.6096	38.5228	46.5077
AT1G16330	0.164417	0.334109	1.26253	0.178538	0.55107	0.503872	2.11306	1.89147	1.92442	1.87944	2.43487	3.13278	1.48754	1.72896	2.43438	2.34275	1.80641	2.13979
AT1G16340	2.46625	2.88169	3.85405	3.33271	3.21458	3.93936	8.93249	9.60869	8.77536	7.83098	9.44047	8.88336	13.052	10.9665	12.4583	7.53028	8.10786	8.3845
AT1G16350	9.90612	9.85623	11.1635	15.9494	16.8995	18.5516	17.3847	16.8341	19.6291	24.0411	30.1155	35.276	25.2403	29.738	29.499	38.6973	33.8598	34.9791
AT1G16360	0	0.125291	0.0664492	0.0595127	0	0.0916131	0.672338	0.113488	0.0384884	0.0783098	0.256302	0.343318	0.239926	0.246994	0.286398	0.209175	0.168039	0.218346
AT1G16370	14.5509	2.92346	2.72442	3.7493	4.0871	2.7942	8.64435	7.37675	9.77606	16.4451	19.8207	14.2477	4.41465	4.1001	5.34609	4.4345	4.20096	5.06563
AT1G16390	27.5809	20.9236	19.0045	29.5778	29.7119	28.171	26.2212	26.4806	28.8663	21.6135	24.3487	21.4574	22.985	19.5619	26.2531	45.4327	46.0846	38.7346
AT1G16420	0.0822084	0.125291	0.332246	0	0	0.0458065	0.480242	0.491783	0.577326	0.234929	0.299019	0.128744	0.239926	0.197595	0.286398	0.669358	0.168039	0.305685
AT1G16430	0.78098	0.626455	0.863839	0.238051	1.05622	0.870324	0.960483	0.945737	0.808257	1.25296	1.83683	1.63076	1.77546	1.08677	1.43199	1.6734	0.840193	2.35814
AT1G16440	0.164417	0.668219	0.531593	0.0595127	0.0459225	0.412259	1.63282	2.34543	2.27082	2.03606	2.47759	1.54493	2.44725	1.08677	0.954659	1.6734	1.09225	1.52842
AT1G16445	1.43865	0.751746	0.132898	0.833177	0.596993	0.916131	1.44072	2.61023	2.46326	1.40958	1.45238	1.41619	4.5586	2.91453	4.39143	1.75707	1.93244	2.05245
AT1G16450	0.0822084	0.0417637	0.398695	0.0595127	0.0459225	0.229033	0	0	0	0	0	0	0	0	0	0	0	0
AT1G16460	36.7061	41.5131	39.5373	47.9077	50.6066	47.0433	31.0236	34.6896	34.6011	32.9684	42.119	41.327	30.1827	30.1332	31.0742	35.8525	28.8186	32.0969
AT1G16470	33.4999	29.4016	27.51	23.329	25.8544	29.4536	33.6169	32.6468	39.9895	31.9504	31.397	28.6242	33.5897	32.1586	32.3152	26.9417	22.0971	26.9876
AT1G16480	1.39754	0.4594	0.598043	0.952202	1.19399	1.83226	1.63282	2.5724	1.53954	2.19267	2.86204	3.13278	1.53553	2.56873	1.62292	1.58973	1.7644	2.35814
AT1G16489	0.739876	0.751746	0.930288	0.535614	0.826605	0.412259	1.44072	1.36186	1.84744	1.09634	1.83683	1.24453	1.72747	1.58076	0.906926	1.46422	1.68039	1.22274
AT1G16490	0.164417	0	0.0664492	0.297563	0.0459225	0.183226	0.960483	0.832249	0.73128	0.861408	0.469888	1.1587	0.671794	0.839779	0.381864	0.836698	0.924212	0.436692
AT1G16500	1.06871	0.751746	1.59478	0.535614	0.596993	0.229033	3.74588	4.00992	3.15605	2.11437	2.39216	2.48906	3.93479	4.69288	4.3437	2.38459	2.05847	2.05245
AT1G16510	9.61839	6.72395	8.04035	5.71321	7.07207	6.64195	2.01701	3.29116	2.3093	0.469859	0.811624	0.514978	1.58351	2.56873	1.62292	3.4723	1.80641	2.35814
AT1G16515	2.8773	0.835274	0.664492	0.89269	0.872528	0.595485	2.01701	2.61023	3.19454	1.64451	3.11835	1.75951	1.67949	2.71693	2.33891	2.13358	2.43656	3.10052
AT1G16520	3.41165	2.58935	4.51854	2.44002	2.8472	1.74065	10.9495	12.0676	10.2764	13.6259	11.2346	11.9732	11.9483	10.5713	11.9332	10.5006	9.91427	10.9173
AT1G16530	0.0822084	0	0.398695	0	0.0459225	0.13742	0.768387	0.605272	1.0007	2.19267	1.58053	1.02996	0.287912	0.740981	0.381864	0.878533	1.21828	0.698708
AT1G16540	26.8411	20.2971	18.6058	18.5679	20.757	19.6052	18.7294	18.196	18.0511	18.4811	21.7857	17.8526	15.4992	14.8196	12.1719	13.3035	13.149	14.0615
AT1G16550	1.06871	0.501164	1.26253	0.952202	1.10214	1.14516	1.24863	1.24837	0.808257	3.36732	1.40966	1.54493	2.97509	3.11212	2.72078	3.55597	2.52058	2.2708
AT1G16560	34.8975	30.5292	28.3074	29.1612	34.4419	29.4994	46.0071	51.5994	57.0398	49.4135	51.2605	47.335	44.7223	50.7325	50.2151	39.6177	38.8589	37.3809
AT1G16570	9.86501	6.84924	7.7081	9.10544	9.36819	8.19937	10.6614	10.6679	10.5843	15.3487	14.8655	15.0631	11.3725	11.1147	11.2172	11.0026	9.74623	13.7121
AT1G16590	1.02761	1.71231	0.863839	0.654639	1.10214	0.824518	2.20911	2.23194	1.84744	1.5662	1.36695	1.84534	2.30329	2.02535	1.43199	1.21321	1.80641	1.35375
AT1G16610	14.8386	10.5244	11.4957	16.1874	9.32227	10.9478	17.0006	11.6893	10.7383	13.156	10.8929	11.2008	10.4128	19.0679	11.7423	9.03634	9.03207	10.0876
AT1G16620	0	0.0835274	0	0	0.0459225	0.13742	0	0	0	0	0	0	0	0	0	0	0	0
AT1G16630	0.452146	0.4594	0.863839	0.357076	0.091845	0.0458065	4.32217	3.63163	2.6557	4.38535	3.54552	6.73762	2.87912	2.17354	3.24584	3.17945	3.23474	3.4062
AT1G16635	1.68527	1.46173	1.26253	1.60684	2.2502	1.55742	4.13008	2.9507	5.54233	6.57802	8.5007	7.12386	7.38973	6.07605	7.11221	4.47633	3.27675	5.98269
AT1G16640	0.0411042	0.0835274	0.0664492	0	0	0.13742	0.0960483	0.302636	0.153954	0.861408	0.512605	0.343318	0.575823	0.197595	0.715994	0.251009	0.210048	0.174677
AT1G16650	6.94661	4.96988	4.45209	4.34442	6.15362	5.95485	8.45225	9.04125	8.69838	5.71662	7.2619	6.82345	6.62197	7.16282	8.2578	4.85285	6.9736	5.24031
AT1G16660	0	0	0	0	0.0459225	0.320646	0.0960483	0	0.346396	0	0	0	0.0479853	0.345791	0	0	0	0
AT1G16670	12.4957	9.7727	7.11006	13.5689	12.3072	14.1084	7.29967	9.34388	11.508	12.138	17.6421	12.9603	8.58937	8.89177	8.63967	10.7516	9.45217	8.03514
AT1G16680	14.8386	16.2461	21.7953	23.0909	21.9969	21.7581	20.2662	18.6121	17.2428	17.6197	20.9314	23.9894	15.8831	19.0185	17.1361	21.7541	19.1984	21.8346
AT1G16690	3.74048	2.67288	1.99348	2.73758	2.61758	3.29807	5.18661	6.01489	5.3114	5.71662	6.45028	6.0939	7.8216	8.15079	8.6874	5.2712	5.20919	5.93902
AT1G16700	23.8404	23.9306	21.8618	19.1036	15.7514	18.0936	31.792	36.7703	36.7179	22.0834	27.4671	26.178	43.1388	38.4816	38.9501	30.2885	25.0798	23.6251
AT1G16705	0.0411042	0.0417637	0	0.119025	0.413303	0.183226	0	0.0378295	0	0.391549	0.72619	0.214574	0.0959706	0.0493987	0.190932	0.0836698	0.0420096	0.305685
AT1G16710	38.7202	23.5965	35.949	50.7643	33.9367	29.9575	48.2163	30.5284	28.6354	43.0704	25.6302	36.5205	28.3593	46.9288	29.5467	26.356	27.2643	30.0881
AT1G16720	114.229	107.04	140.673	84.865	72.0065	72.2369	121.885	141.217	129.629	62.6479	66.7241	75.6159	128.361	146.813	147.018	173.782	154.259	174.415
AT1G16730	0.904293	1.41997	1.59478	0.476101	0.413303	0.503872	0.384193	0.643101	0.538838	0.234929	0.256302	0	0.863735	0.493987	0.620528	0.334679	1.00823	0.655039
AT1G16740	5.09692	2.58935	3.18956	2.61856	3.35234	3.16065	5.5708	6.24186	5.42687	5.95155	5.63865	6.30848	6.04615	4.84108	7.44634	6.27524	5.2512	8.64651
AT1G16750	11.7147	6.64042	8.43905	10.3552	8.49566	8.79486	18.8255	18.4608	17.7816	17.0715	14.5238	19.6121	17.8025	21.0933	18.9977	14.9351	11.8047	13.3191
AT1G16770	0.164417	0.0417637	0.132898	0.119025	0.137768	0.183226	0	0.113488	0.115465	0.469859	0.0427171	0.429148	0.287912	0.444589	0.238665	0.251009	0.210048	0.436692
AT1G16780	5.30244	4.2599	5.38238	8.51031	7.48537	6.41292	15.6559	16.0397	13.6634	20.5172	21.7003	22.2728	20.3937	24.2054	23.771	16.6503	17.8121	18.9088
AT1G16790	3.74048	3.96755	2.25927	3.45173	4.82186	4.44323	3.26564	4.31256	4.19524	3.83718	4.61344	3.60484	7.14981	6.61943	7.63727	5.81505	6.67953	5.37132
AT1G16800	7.23434	4.46871	8.17325	12.0216	6.9343	6.87098	11.7179	9.79784	8.04408	18.1679	8.67156	13.089	11.9963	16.2028	12.8402	13.68	11.7627	12.7514
AT1G16810	19.8122	20.2971	15.8814	18.687	16.9913	25.8349	10.1811	13.6943	15.8957	13.6259	16.6597	17.5951	18.7622	12.0039	15.6564	24.8081	20.4587	30.7431
AT1G16820	2.05521	3.04875	2.65797	4.64199	2.75535	4.03098	2.11306	1.24837	1.92442	0.783098	1.66597	1.1587	1.58351	1.23497	1.86159	1.38055	1.05024	1.22274
AT1G16825	1.76748	1.67055	2.25927	3.68978	2.61758	3.16065	3.64984	3.25334	3.07907	4.22873	3.84454	4.16274	3.79084	4.29769	3.96184	3.38863	3.78087	5.45866
AT1G16830	0.698772	0.250582	0.199348	0.595127	0.596993	0.961937	0.768387	0.340465	0.23093	0.861408	0.811624	1.07287	0.767765	1.48196	0.429597	0.585689	1.47034	1.48475
AT1G16840	43.9404	34.8727	29.2376	30.2324	31.2273	33.7594	22.6674	24.0595	26.6725	23.8062	30.7136	23.9035	23.4648	22.674	22.5777	18.4492	17.9381	20.3935
AT1G16850	3.98711	0.292346	0	0.297563	0.091845	0.0916131	0.288145	0.378295	0.73128	1.01803	1.02521	1.20161	0.623809	0.444589	0.429597	0.0836698	0.0420096	0.131008
AT1G16860	75.714	46.5665	49.9698	42.0754	44.3611	41.6839	78.6636	85.4568	84.4821	73.8462	86.4593	89.0911	46.4018	56.8086	57.1363	46.9388	48.6051	46.7261
AT1G16870	15.6607	10.3574	9.83448	16.8421	17.4506	16.9942	17.3847	21.4871	18.6669	22.3966	23.409	24.8477	23.3209	26.4777	27.9715	27.0672	25.1638	23.2757
AT1G16880	257.97	310.262	283.804	279.709	270.024	277.404	244.923	264.239	298.208	211.828	239.6	230.066	260.896	258.405	267.83	258.749	237.102	245.159
AT1G16890	61.0398	65.6107	54.2225	61.3575	65.2559	72.1911	47.64	52.3938	55.9237	55.6	63.3494	52.1844	45.0582	43.3227	44.0098	42.3788	40.0352	55.4599
AT1G16900	22.895	15.6196	11.828	14.045	14.0064	14.4291	18.0571	16.191	15.6263	17.0715	17.4286	16.8655	16.219	17.8823	16.9929	12.5923	13.9892	14.1488
AT1G16905	0.904293	0.208818	0.863839	0.535614	0.0459225	0.320646	1.82492	1.47535	2.27082	0.391549	0.427171	0.343318	1.58351	1.43256	1.52745	0.711193	0.252058	0.0873385
AT1G16910	0.28773	0.250582	0.0664492	0.119025	0.137768	0.458065	0	0	0	0	0	0	0	0	0	0.125505	0	0.174677
AT1G16916	3.53496	3.88402	2.59152	4.04686	5.60255	5.86324	4.22613	4.88	7.12036	3.05408	4.57073	3.13278	8.39743	6.57003	8.87833	4.68551	3.78087	5.32765
AT1G16920	20.922	12.5291	14.2201	11.724	15.0167	13.0091	27.2777	30.0366	28.9048	26.547	25.8011	28.8817	26.6318	29.7874	29.7376	35.3505	33.4817	35.0664
AT1G16930	11.7147	10.3992	8.17325	13.926	11.9399	12.4136	9.60483	12.3702	12.2008	13.7042	17.0014	11.1149	7.91757	8.89177	9.68979	7.73946	8.31791	8.60284
AT1G16960	4.27484	4.1346	3.58826	3.86832	3.85749	6.45872	2.7854	3.44248	5.00349	3.2107	3.28921	2.40323	5.2304	3.70491	4.4869	2.97028	2.68862	4.06124
AT1G16970	14.4687	10.065	13.6221	15.3543	15.4759	17.3607	13.0626	17.2124	14.5486	24.1977	22.7255	22.7019	14.7795	13.0907	16.2769	20.2899	18.1482	21.0922
AT1G17000	0	0.0835274	0	0	0	0.183226	0	0	0	0	0	0	0	0	0	0	0	0
AT1G17010	0.28773	0.375873	0.465144	0.119025	0.275535	0.320646	0	0.075659	0	0.15662	0.0427171	0.0858296	0	0.0493987	0	0	0.168039	0.0436692
AT1G17020	12.7423	12.3203	13.8879	6.36785	7.02614	9.84841	5.85895	5.97706	6.58152	3.83718	6.36484	4.42022	2.59121	4.34709	4.3437	2.51009	3.02469	3.05685
AT1G17030	0.328834	0.167055	0.132898	0.297563	0.36738	0.274839	0.192097	0.605272	0.73128	0.939718	0.512605	0.944126	0.527838	0.740981	0.143199	0.502019	0.420096	0.436692
AT1G17040	8.71409	7.80981	8.30615	9.28397	10.3326	7.92453	11.2377	10.9327	9.19873	7.2045	11.1064	11.4153	8.82929	9.33636	9.78526	9.37102	8.23389	8.69018
AT1G17050	31.568	22.2183	24.852	16.247	13.4094	13.3297	12.3902	23.0382	20.8222	10.3369	13.0287	14.591	21.1615	21.4391	26.3009	27.8202	26.13	25.7649
AT1G17060	20.5521	16.5802	15.6156	13.3308	10.9755	12.8716	17.4808	20.0875	20.0909	17.3065	17.6421	13.5611	15.9791	13.0907	14.2722	14.9351	12.5609	13.0571
AT1G17065	0.164417	0	0.0664492	0.595127	0.73476	0.366452	1.15258	0.453954	0.73128	0.391549	0.170868	0.257489	0.479853	0.691582	0.525063	0.0836698	0	0.262015
AT1G17070	3.53496	2.17171	2.72442	3.2732	1.97467	1.60323	6.33919	2.83721	4.15675	4.54197	2.34944	3.64776	2.54322	5.68086	4.72556	2.84477	3.86489	3.49354
AT1G17080	36.3772	25.1	31.5634	33.1485	31.6406	34.8588	25.2607	32.7982	34.4856	26.782	35.1561	27.8517	26.008	20.5005	22.3868	22.0052	21.3409	20.5682
AT1G17090	2.21963	1.75407	1.72768	2.14246	2.02059	2.33613	3.26564	5.67442	5.81175	3.60225	6.57843	4.03399	4.22271	3.8531	5.01196	4.35083	5.04116	4.45426
AT1G17100	30.3349	27.3134	38.0754	27.5544	26.1299	26.9342	30.9276	28.9017	39.5276	29.6011	26.6982	36.263	56.7666	53.5976	57.9478	49.1142	47.891	47.2501
AT1G17110	40.611	29.6104	43.9229	44.8725	37.7942	42.142	33.809	41.1963	38.6039	55.4434	47.6295	59.8232	46.4977	44.5083	50.9788	47.3989	46.4206	46.7261
AT1G17120	51.9146	56.2974	44.7203	59.2151	63.3271	56.3878	41.4929	43.2769	41.8369	40.7211	47.4587	40.1253	33.3018	41.7419	35.8475	41.291	39.279	36.3765
AT1G17130	11.057	8.56155	8.2397	8.98641	9.73557	8.65744	8.3562	9.26822	9.19873	10.0237	10.5511	13.2607	9.50109	7.7062	9.88072	11.1281	10.0403	14.2362
AT1G17140	3.53496	2.58935	3.58826	3.09466	1.05622	2.42775	11.7179	9.79784	11.6235	13.0777	12.7724	11.5012	8.78131	10.5713	10.6922	10.3751	9.62021	9.82558
AT1G17145	13.6466	17.1231	17.6755	24.5192	23.1909	25.1478	11.0456	15.6236	16.8579	23.1797	22.0847	20.5562	12.2842	11.9051	11.5036	15.6044	14.6614	17.555
AT1G17147	3.69938	3.63344	2.59152	6.66542	6.88838	6.55033	2.9775	4.31256	4.23372	5.79493	6.92017	3.56193	4.41465	3.55671	2.76851	2.46826	2.31053	4.14858
AT1G17160	11.427	10.3156	10.2996	11.7835	10.3326	10.4439	10.1811	9.4952	9.19873	11.8248	13.0287	9.01211	11.9963	14.622	12.8879	11.8393	9.70423	11.3977
AT1G17170	34.4042	11.6521	15.3498	1.54733	2.98496	1.96968	5.955	9.83566	7.58222	2.97577	3.67367	2.48906	7.72563	4.93987	6.82581	3.13762	2.98268	3.27519
AT1G17180	5.8779	1.16938	4.1863	0.238051	0.18369	0.0916131	6.43524	7.8307	8.04408	3.44563	4.22899	3.34735	8.78131	5.03867	7.01674	5.14569	3.10871	2.62015
AT1G17190	8.54968	6.22279	9.43578	3.09466	4.13303	3.66452	11.0456	15.2831	17.9741	10.4935	11.7472	8.1109	14.3956	12.1521	13.938	8.78533	7.26767	7.72946
AT1G17200	61.7796	76.4693	61.6648	80.6396	83.1657	94.0408	65.2168	73.654	80.3638	47.0642	56.9846	52.5706	78.312	72.5668	82.5303	64.3421	61.124	62.185
AT1G17210	133.876	153.983	189.181	177.11	154.988	153.269	120.349	120.752	114.311	125.844	122.256	155.523	101.105	113.222	117.805	143.954	126.407	133.235
AT1G17220	132.15	115.811	167.917	159.196	124.174	119.097	155.31	152.831	134.748	135.398	130.244	156.424	186.087	188.703	206.063	211.015	192.614	214.329
AT1G17230	31.4447	19.5036	26.779	32.97	29.0689	27.6671	21.4188	19.8226	20.3604	29.9927	23.1527	30.9416	16.0751	16.9438	19.5705	18.3237	17.602	15.7646
AT1G17232	2.46625	1.50349	0.930288	5.29663	6.61284	5.22195	2.88145	3.32899	2.88663	3.83718	5.42507	6.26556	5.75823	6.86643	6.34848	6.73542	4.45302	6.20103
[truncated: 23,991 more rows]

## Sheet: Sucrose-induced genes 
Gene ID	hmr-5_27S vs. hmr-5_27 log2FC	hmr-5_27S vs. hmr-5_27 p value
AT1G01110	1.11552	0.000146878
AT1G01120	2.59355	7.35361e-55
AT1G01190	2.97026	4.53657e-07
AT1G01200	2.74743	3.23676e-06
AT1G01225	1.80848	0.00082249
AT1G01300	1.92791	2.26364e-33
AT1G01370	1.65032	0.000525001
AT1G01380	3.77811	0.000585013
AT1G01453	3.60012	0.00431933
AT1G01580	4.66378	1.47976e-54
AT1G01600	4.19573	1.11837e-18
AT1G01630	1.46109	2.18743e-15
AT1G01690	1.2212	0.00120838
AT1G01750	2.13062	1.47948e-05
AT1G01900	3.48378	1.72627e-40
AT1G02030	2.76509	0.00627907
AT1G02205	3.99632	1.55054e-72
AT1G02335	3.04366	1.92212e-39
AT1G02360	1.09302	3.06897e-07
AT1G02460	2.36264	0.00125489
AT1G02570	5.21619	0.00103635
AT1G02690	1.22614	6.11417e-10
AT1G02720	2.54549	6.7342e-16
AT1G02730	4.10745	2.03664e-84
AT1G02800	2.95059	0.000939457
AT1G02810	1.20143	1.21789e-06
AT1G02950	1.72102	9.23831e-10
AT1G02970	4.06395	2.63812e-12
AT1G03070	1.01099	0.00707179
AT1G03110	1.71993	4.0933e-12
AT1G03270	1.42018	0.00433762
AT1G03746	1.00187	0.00264384
AT1G03780	3.9595	7.83578e-22
AT1G03820	4.62104	1.06531e-20
AT1G03920	1.81673	1.45757e-05
AT1G03980	2.67857	0.00894954
AT1G04020	3.75067	5.7683e-16
AT1G04030	1.62167	2.23431e-10
AT1G04040	3.17187	3.44409e-97
AT1G04050	1.56761	3.89104e-06
AT1G04110	4.14972	2.07539e-12
AT1G04160	1.09039	5.52368e-06
AT1G04180	2.76235	4.18267e-05
AT1G04220	3.86402	1.11389e-53
AT1G04237	1.30059	0.00801994
AT1G04250	1.92661	1.64557e-48
AT1G04330	7.40925	7.60825e-09
AT1G04360	1.24366	4.74291e-05
AT1G04425	4.88146	0.000662113
AT1G04490	2.65472	0.000103952
AT1G04520	3.72708	6.87272e-19
AT1G04610	2.99015	7.20495e-07
AT1G04650	1.70623	0.000455879
AT1G04660	2.72595	3.13511e-06
AT1G04680	3.48726	1.55179e-122
AT1G04700	2.19697	4.99147e-06
AT1G04730	3.11427	5.54188e-23
AT1G04760	3.19447	2.92735e-06
AT1G04770	1.67254	2.02022e-10
AT1G04800	2.21736	3.68083e-05
AT1G04820	2.67742	2.5054e-105
AT1G04900	1.55262	2.30589e-08
AT1G04980	2.16235	8.12303e-17
AT1G04990	1.06233	4.1719e-10
AT1G05065	1.26334	0.008411
AT1G05100	2.20007	0.00191492
AT1G05210	2.31782	2.19303e-07
AT1G05240	3.86469	6.8507e-43
AT1G05247	1.57738	4.96727e-06
AT1G05250	4.11019	3.37678e-32
AT1G05260	1.97141	3.31819e-18
AT1G05310	2.26641	2.41514e-15
AT1G05320	1.51054	1.21126e-11
AT1G05370	3.50836	5.65707e-10
AT1G05420	2.59261	0.000142974
AT1G05440	2.01339	0.0022881
AT1G05490	3.97034	3.24117e-05
AT1G05540	2.30685	0.00671704
AT1G05590	1.05129	1.88114e-08
AT1G05620	1.53007	1.04398e-11
AT1G05630	1.96684	2.21703e-16
AT1G05640	1.82686	4.36431e-08
AT1G05660	2.4537	2.01573e-06
AT1G05835	2.14318	2.81171e-15
AT1G05870	1.19456	9.4605e-10
AT1G05950	2.29614	2.84508e-10
AT1G06000	1.92358	1.2185e-10
AT1G06080	3.52882	1.08654e-15
AT1G06087	1.68818	0.00014392
AT1G06090	1.7102	1.77605e-05
AT1G06120	2.10594	0.000602581
AT1G06267	1.20254	0.00120412
AT1G06283	1.19776	0.000143774
AT1G06350	6.88192	6.38553e-32
AT1G06360	4.28761	7.23442e-72
AT1G06475	2.926	0.00640746
AT1G06490	2.01905	4.41235e-15
AT1G06547	1.49133	0.00103691
AT1G06550	1.51922	2.65089e-14
AT1G06620	1.49329	4.88543e-09
AT1G06660	2.27401	7.51043e-06
AT1G06830	3.19369	8.60971e-10
AT1G06850	2.12925	1.07842e-15
AT1G07090	1.56724	2.27468e-15
AT1G07270	5.22875	5.39909e-08
AT1G07370	4.32308	1.95496e-27
AT1G07410	1.45263	0.00111444
AT1G07485	5.47572	0.000378836
AT1G07490	3.23408	1.15095e-05
AT1G07720	1.22721	9.36003e-25
AT1G07730	1.43581	1.5674e-05
AT1G07780	1.23124	1.04928e-06
AT1G07795	4.54985	0.00379556
AT1G07880	3.1739	3.82957e-11
AT1G07897	3.16903	7.97008e-10
AT1G07903	3.19059	9.47046e-12
AT1G08103	1.35091	2.87733e-05
AT1G08107	1.95421	0.00125938
AT1G08113	1.6037	0.00307195
AT1G08117	1.51475	0.000606647
AT1G08123	1.2628	0.000601492
AT1G08130	1.57055	2.67608e-16
AT1G08160	2.00235	1.7513e-18
AT1G08250	1.03962	2.99154e-07
AT1G08260	2.08006	1.101e-25
AT1G08280	1.9832	1.12241e-17
AT1G08290	3.35352	1.84706e-05
AT1G08340	1.28689	8.91014e-06
AT1G08430	7.23177	1.81746e-18
AT1G08500	1.26547	3.27725e-10
AT1G08560	3.14718	9.39414e-27
AT1G08650	1.09782	1.26274e-09
AT1G08860	3.33353	0.00689238
AT1G08960	1.50615	1.95231e-08
AT1G08990	1.11422	7.70321e-05
AT1G09000	1.09575	6.55858e-05
AT1G09170	2.47623	7.90206e-06
AT1G09200	3.49052	2.40402e-39
AT1G09210	1.04992	7.18707e-19
AT1G09310	2.49494	3.14316e-81
AT1G09350	5.43543	2.07583e-06
AT1G09440	1.45179	1.56821e-09
AT1G09450	1.65074	0.000280431
AT1G09470	2.14246	0.000550252
AT1G09540	3.55555	7.41071e-18
AT1G09560	1.38505	2.27422e-10
AT1G09580	1.648	0.000132414
AT1G09590	1.48443	1.40532e-20
AT1G09600	3.02266	0.00463214
AT1G09610	2.37332	1.03188e-05
AT1G09690	1.088	7.16438e-17
AT1G09780	1.31132	2.87561e-21
AT1G09787	1.52376	0.00297097
AT1G09797	1.6154	2.6755e-11
AT1G09812	2.22727	0.000564193
AT1G09880	2.73117	0.0069318
AT1G09890	3.96817	4.61167e-18
AT1G10370	3.03259	7.13726e-09
AT1G10460	2.2969	0.000197236
AT1G10640	4.59351	4.64386e-07
AT1G10670	1.01847	6.43184e-18
AT1G10780	2.60566	4.66222e-13
AT1G10800	2.22816	0.00183455
AT1G10850	2.76824	1.86382e-27
AT1G10930	1.89291	2.00386e-12
AT1G11000	1.94222	9.78163e-17
AT1G11120	3.40762	3.53649e-18
AT1G11125	2.01355	0.000961725
AT1G11130	2.26269	1.28597e-25
AT1G11160	2.81507	1.11033e-12
AT1G11190	2.62371	3.92718e-23
AT1G11220	2.96631	0.000579467
AT1G11303	2.18055	2.55772e-13
AT1G11330	1.58007	6.49507e-07
AT1G11440	1.35446	3.24452e-07
AT1G11545	3.44517	2.41707e-73
AT1G11600	2.11881	4.54175e-06
AT1G11655	4.62494	0.0098755
AT1G11730	2.89809	3.66229e-05
AT1G11840	2.09702	5.30733e-56
AT1G11915	2.39903	0.000277808
AT1G11920	3.47065	0.000726886
AT1G11940	1.20883	0.000162751
AT1G12000	1.74458	8.05303e-29
AT1G12015	1.14045	0.00306363
AT1G12040	3.68662	1.13482e-19
AT1G12110	1.98233	3.71189e-53
AT1G12210	1.11507	0.00244679
AT1G12260	2.05325	7.05265e-09
AT1G12380	2.42276	5.48644e-09
AT1G12500	1.03818	2.86827e-08
AT1G12560	2.01099	4.07928e-08
AT1G12740	1.98763	4.45587e-17
AT1G13030	1.12061	0.00299117
AT1G13050	1.01531	0.00503525
AT1G13130	5.0517	5.65022e-11
AT1G13170	2.10186	4.66475e-21
AT1G13210	1.04747	1.53857e-07
AT1G13420	6.07965	1.66842e-11
AT1G13430	3.94701	1.12815e-23
AT1G13635	3.31131	8.5187e-19
AT1G13740	1.76327	2.16086e-10
AT1G13790	2.206	1.51667e-05
AT1G13800	2.27517	3.58167e-05
AT1G13860	1.47882	2.68735e-16
AT1G13970	1.17337	0.000165922
AT1G14040	1.01832	1.1412e-07
AT1G14120	1.85564	7.10102e-22
AT1G14170	1.58155	9.41785e-15
AT1G14180	1.46071	5.05746e-06
AT1G14185	1.72686	2.91303e-05
AT1G14190	1.22676	0.000293862
AT1G14240	2.98225	6.22104e-13
AT1G14350	1.44384	2.22639e-11
AT1G14390	1.7502	3.12444e-06
AT1G14430	1.17835	0.000301905
AT1G14460	1.45257	4.78454e-10
AT1G14550	4.13381	0.00899285
AT1G14580	1.22602	3.29491e-08
AT1G14630	3.56694	8.79893e-06
AT1G14700	1.01272	2.30784e-14
AT1G14710	1.1649	5.44618e-17
AT1G14750	2.0515	0.000437633
AT1G14840	1.37171	4.10491e-10
AT1G14960	5.32605	7.21333e-12
AT1G14970	1.79042	3.07797e-09
AT1G15210	1.48712	1.57776e-13
AT1G15460	2.39804	0.000308484
AT1G15480	1.36309	1.88407e-06
AT1G15520	2.65398	0.00425462
AT1G15550	2.52334	2.38477e-05
AT1G15570	2.88811	4.09649e-20
AT1G15580	7.75014	8.48175e-10
AT1G15760	3.47027	1.53726e-10
AT1G15870	1.68198	0.000847034
AT1G16060	1.19372	0.000517326
AT1G16070	3.29769	1.6578e-06
AT1G16220	1.66899	0.000399129
AT1G16300	1.29076	2.87565e-06
AT1G16330	2.19384	2.92578e-05
AT1G16370	1.88131	8.99889e-16
AT1G16400	8.46105	7.47895e-12
AT1G16410	4.36474	0.00819533
AT1G16440	3.13492	1.07273e-05
AT1G16500	2.0053	7.34996e-05
AT1G16520	2.01973	4.93651e-15
AT1G16530	4.23919	5.80527e-06
AT1G16630	4.6401	7.71416e-14
AT1G16635	1.66194	9.74744e-09
AT1G16780	1.1642	5.08292e-11
AT1G16850	2.45687	0.00148666
AT1G17140	2.16203	1.26284e-12
AT1G17180	4.09436	2.25792e-12
AT1G17190	1.10071	1.22287e-05
AT1G17380	3.01286	3.34506e-06
AT1G17400	2.58243	0.000529796
AT1G17420	1.75026	0.00165867
AT1G17480	1.69082	3.24715e-05
AT1G17560	2.71885	8.02617e-08
AT1G17630	1.39322	0.00165614
AT1G17700	2.05848	1.54381e-05
AT1G17745	2.96831	5.26843e-59
AT1G17750	2.47641	4.64587e-16
AT1G17920	1.36774	7.34906e-06
AT1G18040	1.22587	6.45716e-07
AT1G18140	7.43264	1.59133e-09
AT1G18250	4.4479	1.4563e-25
AT1G18370	5.13236	4.93746e-27
AT1G18400	1.41088	1.68204e-11
AT1G18420	2.20756	8.40335e-06
AT1G18540	1.28732	1.48929e-18
AT1G18550	1.95238	1.81327e-08
AT1G18590	3.40526	4.69248e-22
AT1G18710	4.3587	0.000468714
AT1G18835	6.00494	3.64032e-05
AT1G18840	2.09158	2.2045e-31
AT1G18870	1.34816	5.47654e-09
AT1G18880	1.2824	7.69138e-15
AT1G19050	3.59104	8.48511e-44
AT1G19180	1.70297	4.73689e-09
AT1G19250	6.29783	1.7873e-05
AT1G19300	2.93482	7.86221e-30
AT1G19330	1.48206	2.74457e-12
AT1G19373	1.19064	0.00219692
AT1G19450	1.15489	8.98485e-11
AT1G19650	1.15291	1.86444e-07
AT1G19670	2.45373	1.54345e-11
AT1G19710	1.04419	1.11363e-05
AT1G19840	1.75604	0.00266949
AT1G19850	1.07398	1.672e-07
AT1G19900	4.63423	1.84376e-32
AT1G19940	4.37552	7.07459e-13
AT1G19950	2.47029	4.23109e-09
AT1G19970	2.39259	1.97016e-10
AT1G19990	2.04259	0.000900862
AT1G20060	1.74434	0.00067348
AT1G20070	2.53297	4.1471e-09
AT1G20190	2.8594	9.87743e-43
AT1G20310	2.37689	0.00307322
AT1G20380	1.05577	0.000133798
AT1G20410	1.26238	8.25788e-08
AT1G20450	1.16217	1.73601e-08
AT1G20490	1.28987	0.00885459
AT1G20510	2.1283	7.92867e-10
AT1G20570	1.43102	0.00740958
AT1G20610	1.81824	2.29088e-10
AT1G20720	2.44676	3.28299e-09
AT1G20823	1.50096	2.0229e-06
AT1G20850	2.47431	4.58883e-35
AT1G20870	2.09033	0.00168227
AT1G20930	1.4881	1.20408e-06
AT1G20950	1.91094	1.58831e-33
AT1G20990	6.5263	1.85576e-06
AT1G21070	2.1944	1.25094e-13
AT1G21090	1.14648	0.00265997
AT1G21110	1.39733	7.46917e-09
AT1G21250	2.63677	0.00629585
AT1G21270	3.03618	2.15551e-11
AT1G21310	2.2222	9.06857e-06
AT1G21440	1.35029	1.12534e-08
AT1G21520	1.2389	0.000298647
AT1G21740	1.05696	0.000277609
AT1G21810	3.30798	0.00684584
AT1G21880	2.37414	1.0713e-36
AT1G22060	1.23545	2.65023e-06
AT1G22160	1.82167	0.000237583
AT1G22170	1.46111	1.9846e-07
AT1G22300	1.23756	1.33192e-21
AT1G22330	1.24534	1.1431e-16
AT1G22410	2.99365	4.88786e-101
AT1G23000	1.06455	0.00619908
AT1G23060	1.70109	3.04319e-06
AT1G23100	2.14801	9.77744e-07
AT1G23170	1.48311	0.000578502
AT1G23180	1.04921	8.6641e-08
AT1G23205	1.18262	9.30249e-05
AT1G23280	1.08466	2.93035e-06
AT1G23340	1.5504	8.54106e-06
AT1G23410	2.2634	1.34357e-06
AT1G23460	2.40377	5.23557e-36
AT1G23530	1.35156	0.000130633
AT1G23720	3.14902	1.02561e-19
AT1G23760	1.07155	0.000589031
AT1G23790	3.75114	2.67957e-06
AT1G23800	1.43499	1.40939e-17
AT1G24020	4.79433	5.13272e-05
AT1G24030	1.66302	4.15268e-06
AT1G24070	5.95954	3.99599e-05
AT1G24090	1.94481	0.000283249
AT1G24100	1.86418	1.3793e-19
AT1G24130	1.93673	0.000177326
AT1G24260	1.5627	5.74736e-05
AT1G24280	2.39843	1.68707e-17
AT1G24430	1.97119	0.00123794
AT1G24625	1.35928	4.93697e-10
AT1G25220	2.35589	1.52313e-20
AT1G25360	1.11188	0.00863701
AT1G25425	1.60279	4.56756e-05
AT1G25510	3.61476	8.33572e-19
AT1G25530	1.08762	6.62897e-07
AT1G26100	1.67386	1.84818e-05
AT1G26260	1.4918	0.00109165
AT1G26330	4.05422	1.38087e-08
AT1G26360	4.49447	9.91018e-06
AT1G26450	1.16615	0.000186841
AT1G26540	3.00738	2.0537e-07
AT1G26560	2.47471	3.08154e-30
AT1G26570	1.69041	6.03933e-11
AT1G26730	2.56116	1.56508e-11
AT1G26770	3.84812	4.50401e-57
AT1G26810	1.00345	1.58715e-05
AT1G26820	2.21523	2.27268e-17
AT1G26840	1.54455	0.00193224
AT1G26910	1.39054	1.59895e-08
AT1G26945	3.62592	3.05399e-19
AT1G26960	2.36567	1.20866e-05
AT1G26970	2.36107	0.00544049
AT1G27030	2.81809	6.09467e-61
AT1G27060	1.90728	0.00248486
AT1G27120	1.78909	3.6532e-12
AT1G27210	1.10226	8.97216e-11
AT1G27380	1.55067	0.0013062
AT1G27400	1.2505	5.48615e-06
AT1G27440	1.71907	6.97661e-17
AT1G27450	1.14347	6.65142e-14
AT1G27620	1.12392	0.00586325
AT1G27880	2.03401	4.92308e-06
AT1G27940	4.1541	0.00900081
AT1G27950	1.79587	4.21236e-40
AT1G28010	1.28191	1.4591e-06
AT1G28110	1.68354	1.85864e-13
AT1G28290	1.72289	4.20598e-13
AT1G28390	2.28657	2.27318e-09
AT1G28395	1.42222	2.23694e-05
AT1G28400	2.92534	1.05773e-63
AT1G28470	1.23491	0.00287331
AT1G28610	1.8888	0.00835414
AT1G28620	1.92099	0.00715903
AT1G29020	3.93976	3.08634e-06
AT1G29025	3.06806	1.02263e-44
AT1G29170	1.48493	1.27198e-07
AT1G29200	2.84682	1.1331e-06
AT1G29230	3.32799	0.0037443
AT1G29310	1.36073	2.68179e-15
AT1G29380	1.55513	3.57974e-05
AT1G29420	6.15513	1.30421e-05
AT1G29430	3.27895	1.70591e-21
AT1G29440	2.57719	8.67022e-21
AT1G29450	1.72143	3.74876e-10
AT1G29460	1.18807	3.59177e-05
AT1G29470	1.14788	8.72208e-14
AT1G29490	4.40656	3.19245e-09
AT1G29500	1.74435	7.78106e-09
AT1G29510	2.185	5.94236e-14
AT1G29520	1.06869	1.50449e-07
AT1G29540	4.9411	0.0039248
AT1G29630	1.82388	6.82019e-06
AT1G29660	3.81487	2.68016e-92
AT1G29670	1.39132	7.9401e-13
AT1G29700	1.56154	3.30853e-09
AT1G29840	1.03766	0.000856595
AT1G29890	1.64219	5.67321e-26
AT1G29910	1.30509	3.19031e-17
AT1G29960	1.51964	0.000447334
AT1G29965	1.03591	8.30055e-05
AT1G29980	2.97926	1.643e-24
AT1G30040	1.37693	2.98771e-10
AT1G30050	4.19053	0.00765846
AT1G30080	1.69995	6.89469e-05
AT1G30100	5.10869	3.58119e-07
AT1G30190	6.07842	2.37753e-05
AT1G30280	1.81635	1.97376e-10
AT1G30510	2.33125	1.56631e-28
AT1G30600	1.79984	1.44633e-16
AT1G30690	2.43749	1.08265e-31
AT1G30760	1.45669	3.60701e-10
AT1G30850	1.81438	0.00820928
AT1G30870	2.70963	4.23421e-22
AT1G30900	1.1577	3.61812e-08
AT1G30960	1.20945	8.51592e-05
AT1G31050	1.04092	0.000627636
AT1G31070	1.90261	3.33278e-26
AT1G31230	1.04639	4.34339e-09
AT1G31310	2.05132	0.00380152
AT1G31320	2.39705	7.6237e-14
AT1G31335	1.98239	5.4636e-09
AT1G31710	1.47072	2.02212e-25
AT1G31720	1.61524	0.00962753
AT1G31770	1.43516	1.76568e-18
AT1G31990	2.93421	0.00592616
AT1G32100	2.59572	1.73148e-40
AT1G32190	1.77907	1.06815e-11
AT1G32385	1.37365	0.0058168
AT1G32730	1.32898	0.000482737
AT1G32860	2.23774	4.49121e-10
AT1G32900	1.72275	0.00342497
AT1G32930	1.05518	2.91365e-05
AT1G33170	1.99069	7.49973e-24
AT1G33260	3.58112	2.54628e-18
AT1G33470	1.2248	1.56107e-17
AT1G33480	1.69362	3.36656e-07
AT1G33500	4.42246	0.00343287
AT1G33800	1.87892	8.92392e-19
AT1G33811	1.06218	1.82225e-09
AT1G34040	2.00856	4.50862e-08
AT1G34065	1.88457	6.64261e-07
AT1G34330	4.36488	0.00425908
AT1G34355	3.32852	8.7165e-11
AT1G34510	5.88141	1.46539e-10
AT1G34520	2.38816	0.000197666
AT1G35180	1.61058	1.83248e-10
AT1G35210	1.28543	0.00608059
AT1G35250	6.66421	1.48667e-07
AT1G35260	2.31623	3.07301e-09
AT1G35290	6.38918	2.18852e-16
AT1G35530	2.48255	1.99343e-06
AT1G35560	1.76382	2.91056e-06
AT1G35720	1.18158	2.49684e-19
AT1G36940	1.13036	3.87438e-05
AT1G38131	1.4315	9.27109e-14
AT1G41830	3.51074	1.41448e-87
AT1G41880	1.02888	1.28243e-09
AT1G43020	1.09913	0.00116811
AT1G43605	3.9831	2.12761e-05
AT1G43650	2.28937	2.25498e-07
AT1G43790	1.62581	5.04304e-12
AT1G43800	2.12053	3.89354e-09
AT1G44110	3.48633	3.48694e-25
AT1G44130	1.43283	0.00222518
AT1G44900	3.36176	1.71993e-29
AT1G45010	2.68642	1.21387e-23
AT1G45130	1.87184	6.97507e-34
AT1G45191	4.79235	3.28014e-15
AT1G45201	3.83177	1.67122e-87
AT1G45207	1.90531	2.58009e-15
AT1G46480	2.28743	0.00392635
AT1G47210	2.57805	1.03732e-27
AT1G47395	2.96522	2.02754e-06
AT1G47400	2.8669	3.20512e-05
AT1G47480	1.30465	1.42314e-05
AT1G47590	2.09867	0.00088983
AT1G47600	1.27752	2.25754e-05
AT1G47900	2.56392	5.71993e-18
AT1G48100	1.1424	0.000449518
AT1G48280	1.41624	1.04648e-05
AT1G48330	1.4276	4.08979e-06
AT1G48480	1.54391	8.27765e-18
AT1G48580	1.89875	0.0073708
AT1G48600	2.41625	3.67662e-56
AT1G48630	1.91588	2.14462e-34
AT1G48670	2.22073	0.000493659
AT1G48690	1.15541	0.00319872
AT1G48750	2.82705	2.74635e-35
AT1G48930	2.40527	1.59621e-10
AT1G49230	1.5913	6.99456e-07
AT1G49430	1.82696	6.62701e-28
AT1G49450	2.46715	8.18652e-14
AT1G49470	1.07724	0.000989351
AT1G49620	1.33472	0.000850572
AT1G49750	1.42051	8.39036e-11
AT1G49780	1.57285	5.12533e-12
AT1G49870	3.24287	2.00401e-06
AT1G50010	1.89987	1.46399e-61
AT1G50110	2.5368	6.52552e-06
AT1G50280	1.3435	1.68129e-05
AT1G50490	1.78017	6.31609e-19
AT1G50830	2.92454	0.0091875
AT1G50930	3.79692	0.00500272
AT1G51060	1.04483	6.98289e-11
AT1G51140	1.29878	2.92e-10
AT1G51380	1.02839	0.00895105
AT1G51460	2.80424	0.000214755
AT1G51470	1.09525	0.000284878
AT1G51640	1.1251	0.00764691
AT1G51680	3.60267	7.42496e-97
AT1G51805	1.28733	1.50998e-10
AT1G51850	1.22905	1.46476e-10
AT1G52000	3.42005	5.04375e-21
AT1G52030	4.17224	0.00746262
AT1G52050	4.26203	1.46809e-09
AT1G52060	6.66825	1.1483e-06
AT1G52070	3.15575	9.88813e-10
AT1G52100	2.28136	4.37232e-52
AT1G52190	1.40697	1.28012e-26
AT1G52270	2.41648	3.21847e-05
AT1G52280	1.71597	7.56233e-12
AT1G52290	1.95196	9.67706e-09
AT1G52400	5.30913	7.13495e-60
AT1G52410	2.13011	1.35866e-14
AT1G52500	1.10141	0.000278103
AT1G52565	2.53101	2.3672e-07
AT1G52700	2.36081	2.71215e-05
AT1G52750	1.65234	1.28452e-16
AT1G52760	1.10934	1.8398e-15
AT1G52830	5.76026	6.2006e-10
AT1G52910	1.6677	1.02702e-07
AT1G52930	1.46567	2.45898e-06
AT1G53035	2.02031	3.32081e-13
AT1G53060	1.96094	1.42698e-07
AT1G53070	6.01001	1.55338e-31
AT1G53080	3.98276	0.00577555
AT1G53130	5.4127	0.000726397
AT1G53140	2.61862	5.12667e-14
AT1G53240	1.07776	5.8176e-21
AT1G53300	1.26423	3.20392e-17
AT1G53310	1.30387	5.44818e-30
AT1G53500	1.62433	2.16927e-22
AT1G53520	1.62417	1.21677e-12
AT1G53542	3.25013	2.32795e-12
AT1G53700	4.55106	1.88737e-30
AT1G53830	1.48328	0.00123462
AT1G54000	2.7548	9.14759e-25
AT1G54010	4.3951	3.55386e-69
AT1G54020	4.83481	9.74456e-10
AT1G54030	1.7766	4.77438e-42
AT1G54040	6.71594	6.08515e-07
AT1G54050	2.03728	3.20563e-07
AT1G54180	1.25688	6.9597e-05
AT1G54200	2.935	1.70864e-18
AT1G54385	3.15371	3.80974e-13
AT1G54410	1.01111	4.12589e-07
AT1G54450	2.18493	3.12665e-08
AT1G54530	4.11675	0.000132802
AT1G54660	3.39684	1.19651e-16
AT1G54790	1.39484	2.23862e-06
AT1G54820	2.20591	1.07026e-19
AT1G54940	4.98608	2.54634e-05
AT1G54960	1.39849	6.74802e-05
AT1G54970	7.56438	1.08667e-09
AT1G54990	1.19544	4.0414e-12
AT1G55120	1.79331	2.3148e-06
AT1G55180	2.32686	2.10683e-10
AT1G55200	1.25268	0.0014444
AT1G55205	1.60011	0.000219315
AT1G55210	3.2145	4.44426e-49
AT1G55240	2.87279	2.04083e-15
AT1G55260	1.35698	3.0521e-18
AT1G55265	1.51044	4.57341e-05
AT1G55360	1.10674	1.12201e-19
AT1G55430	1.24417	0.00734091
AT1G55490	1.16914	3.03903e-16
AT1G55760	1.3788	9.25283e-06
AT1G55865	3.53321	0.00171001
AT1G55940	1.93576	0.0048278
AT1G56050	1.26427	5.33444e-10
AT1G56110	1.47679	1.01086e-16
AT1G56340	1.63709	1.72321e-27
AT1G56430	3.32472	1.57634e-18
AT1G56570	1.1429	8.46547e-06
AT1G56580	2.43783	2.40218e-43
AT1G56600	1.53765	0.000345554
AT1G56630	2.18792	0.00302569
AT1G56680	4.04177	0.000106721
AT1G57560	1.93325	0.000341309
AT1G57750	7.76446	2.72688e-23
AT1G57770	1.54767	6.05346e-07
AT1G57820	1.80861	9.55907e-09
AT1G58170	3.71662	1.85157e-07
AT1G58280	2.08434	1.45874e-06
AT1G58370	2.75799	2.29095e-29
AT1G59540	2.68079	4.69749e-15
AT1G59660	1.15793	1.15197e-06
AT1G59780	2.48988	1.79019e-05
AT1G59850	1.45143	0.000923627
AT1G59860	1.38529	0.000768341
AT1G59865	4.80987	0.00889869
AT1G60030	1.58243	1.12967e-05
AT1G60050	4.91812	0.00529449
AT1G60270	3.14088	4.36393e-18
AT1G60360	1.78387	0.000647683
AT1G60390	4.65668	3.6348e-38
AT1G60460	1.75186	0.0016948
AT1G60590	3.49807	2.49769e-24
AT1G60640	1.17402	1.63676e-05
AT1G60770	1.12283	7.76712e-09
AT1G60810	2.01706	1.41721e-28
AT1G60890	1.6638	2.26349e-12
AT1G61000	1.68747	0.000206442
AT1G61050	1.852	6.49079e-06
AT1G61170	1.18834	0.0015463
AT1G61255	4.11139	1.99598e-15
AT1G61260	2.32314	1.11771e-17
AT1G61580	1.19146	3.89121e-13
AT1G61800	5.43122	1.89294e-11
AT1G61830	1.48669	0.0069697
AT1G62180	1.32602	2.2419e-09
AT1G62320	2.25186	4.78518e-06
AT1G62370	1.35653	5.94581e-05
AT1G62440	2.22993	1.24684e-14
AT1G62500	1.88746	1.27386e-10
AT1G62540	3.48384	4.02352e-14
AT1G62560	5.06465	2.38044e-05
AT1G62790	1.21516	1.235e-10
AT1G62800	2.43624	1.3082e-27
AT1G62870	2.85397	5.98061e-10
AT1G62950	2.24215	3.22618e-13
AT1G62980	3.99397	2.16964e-16
AT1G62990	2.5231	9.91278e-17
AT1G63000	1.11613	2.4534e-18
AT1G63020	1.13202	3.61856e-06
AT1G63050	1.28338	3.74356e-07
AT1G63100	3.45931	3.65013e-07
AT1G63220	2.29493	1.46939e-11
AT1G63230	1.97399	9.88107e-05
AT1G63295	4.04389	6.49304e-08
AT1G63300	3.71807	2.80454e-24
AT1G63310	1.2595	2.40807e-06
AT1G63420	1.26031	5.30603e-08
AT1G63450	1.34422	0.00833513
AT1G63470	1.69777	2.73661e-13
AT1G63480	1.25651	1.19571e-08
AT1G63520	2.48253	4.33352e-07
AT1G63650	3.00617	3.85734e-06
AT1G63660	1.04622	2.90176e-09
AT1G63670	1.42626	1.05198e-06
AT1G63940	1.45036	1.9679e-23
AT1G63980	1.4328	8.52104e-13
AT1G64080	1.50615	0.000579034
AT1G64150	1.01389	2.20973e-05
AT1G64170	2.05389	5.96368e-10
AT1G64240	2.47033	0.00990943
AT1G64390	5.79782	3.43864e-217
AT1G64400	2.23643	4.31975e-16
AT1G64405	2.37357	0.0063157
AT1G64450	2.71553	1.08638e-09
AT1G64580	1.03145	0.00132303
AT1G64590	1.06572	0.000824283
AT1G64600	1.16594	1.63607e-05
AT1G64625	1.67422	0.00704944
AT1G64640	2.94357	7.09356e-43
AT1G64650	1.58275	4.49214e-30
AT1G64670	3.13897	1.90692e-62
AT1G64710	1.29484	1.32266e-12
AT1G64880	1.59963	1.23522e-10
AT1G65010	2.13249	9.63904e-13
AT1G65060	2.05624	6.01005e-05
AT1G65180	1.13598	0.00095762
AT1G65310	7.55064	1.58198e-20
AT1G65347	1.69484	8.22442e-07
AT1G65370	1.84963	9.83239e-10
AT1G65470	1.74445	7.41042e-07
AT1G65570	2.86916	0.00598542
AT1G65710	6.49424	2.47924e-06
AT1G65840	1.81936	1.44114e-32
AT1G65860	6.24113	7.40532e-06
AT1G65900	3.2524	2.6055e-16
AT1G65910	2.11015	0.00222153
AT1G65920	3.10234	4.48928e-23
AT1G65985	1.18763	1.39074e-05
AT1G66020	3.67517	1.29903e-09
AT1G66250	1.17265	1.36923e-07
AT1G66270	1.69111	6.90555e-09
AT1G66280	2.31834	2.92389e-32
AT1G66350	1.24687	7.22344e-13
AT1G66430	1.23438	1.33775e-12
AT1G66470	1.97191	0.000196078
AT1G66620	2.51438	8.78612e-07
AT1G66800	2.5996	2.97057e-15
AT1G66810	1.70995	0.00630803
AT1G66880	1.22793	9.60433e-07
AT1G66920	1.92736	0.00422774
AT1G66940	3.86858	2.96107e-47
AT1G67110	3.20309	4.3532e-27
AT1G67180	3.80127	0.000824282
AT1G67270	3.31738	0.0065351
AT1G67330	1.08793	4.3731e-07
AT1G67360	1.09759	1.93291e-09
AT1G67370	1.83988	9.37544e-05
AT1G67400	1.29417	1.30515e-05
AT1G67630	3.19729	4.68043e-20
AT1G67750	3.05269	1.10773e-38
AT1G67780	2.53632	0.000169764
AT1G67865	1.35626	0.00947978
AT1G67950	1.20029	2.67394e-06
AT1G68260	1.61327	2.53014e-06
AT1G68330	2.83545	3.64936e-14
AT1G68350	5.43579	0.000100955
AT1G68360	1.59098	3.21533e-06
AT1G68430	2.88463	7.66416e-05
AT1G68470	2.19469	0.000373369
AT1G68530	1.15851	1.3532e-21
AT1G68560	1.66996	9.9884e-30
AT1G68725	4.87297	3.28561e-12
AT1G68740	6.71809	3.07825e-21
AT1G68780	1.26862	4.12923e-08
AT1G68850	2.44476	0.000121881
AT1G69030	1.61259	2.39708e-12
AT1G69040	1.28281	5.2918e-11
AT1G69070	1.26343	2.14701e-06
AT1G69080	1.14951	0.00656587
AT1G69200	1.73387	2.46213e-09
AT1G69240	2.55509	0.00114371
AT1G69420	1.00151	3.39808e-09
AT1G69440	3.03277	6.69861e-18
AT1G69530	4.18312	9.81318e-102
AT1G69580	1.10878	1.91831e-06
AT1G69700	1.48194	6.31155e-07
AT1G69770	3.6555	4.65492e-51
AT1G69880	5.19006	0.00128106
AT1G70130	2.63533	0.000504068
AT1G70200	1.14597	7.05675e-06
AT1G70210	1.28912	5.95045e-15
AT1G70220	4.82578	0.00501893
AT1G70370	1.11776	3.14167e-16
AT1G70430	1.47723	8.91343e-08
AT1G70460	2.17371	3.66351e-07
AT1G70470	2.87234	4.8358e-10
AT1G70500	2.33653	7.27504e-13
AT1G70550	1.60564	9.73106e-12
AT1G70560	1.82362	3.82448e-11
AT1G70600	1.15145	1.98344e-21
AT1G70630	1.17829	0.00577432
AT1G70710	1.3635	8.66931e-18
AT1G70720	5.74321	0.000142818
AT1G70820	2.29946	1.12578e-06
AT1G70830	1.19572	6.38166e-29
AT1G70850	1.51361	9.47624e-17
AT1G70950	1.02425	0.00416504
AT1G70985	4.72711	6.48821e-10
AT1G70990	2.05805	8.37656e-09
AT1G71050	3.94209	0.000269887
AT1G71060	1.06088	0.0024331
AT1G71110	1.04596	2.27857e-10
AT1G71380	3.24537	0.00149958
AT1G71830	1.74834	6.1431e-13
AT1G71850	1.40306	0.00152118
AT1G71880	1.23177	1.07619e-17
AT1G71930	3.30958	5.7546e-07
AT1G72140	1.20207	8.1929e-21
AT1G72230	3.44977	3.0751e-48
AT1G72250	3.44325	2.359e-18
AT1G72280	1.61323	4.79882e-05
AT1G72670	2.56053	5.39566e-07
AT1G72730	1.01969	2.8524e-05
AT1G72970	2.94563	3.65902e-45
AT1G73010	2.06462	0.000345184
AT1G73280	1.17459	0.00115166
AT1G73330	4.81878	4.89322e-135
AT1G73410	2.24146	0.00766629
AT1G73550	4.82466	0.00536856
AT1G73590	1.75857	5.5251e-11
AT1G73620	2.02159	0.000202592
AT1G73640	1.6164	2.58212e-08
AT1G73860	1.88846	0.000391992
AT1G74000	3.00606	1.17545e-05
AT1G74030	2.3877	1.22343e-14
AT1G74055	2.50498	0.000288022
AT1G74100	1.76127	4.32597e-24
AT1G74110	5.06492	0.000506135
AT1G74210	1.38184	5.16122e-11
AT1G74390	1.60741	4.16348e-07
AT1G74420	3.00161	1.50797e-08
AT1G74430	2.06978	3.23908e-07
AT1G74460	2.72358	2.28998e-07
AT1G74490	1.49458	0.00570288
AT1G74630	1.42144	0.00373159
AT1G74670	3.12612	1.71918e-117
AT1G74690	1.86347	9.44193e-18
AT1G74770	1.51455	4.06269e-14
AT1G74890	6.48321	4.12992e-07
AT1G75060	1.8052	1.02606e-05
AT1G75090	2.59837	8.7338e-11
AT1G75150	2.95606	4.75515e-07
AT1G75280	2.10478	1.98291e-51
AT1G75450	2.49185	3.14182e-13
AT1G75500	1.56907	3.86661e-44
AT1G75580	2.25108	2.31954e-09
AT1G75590	1.68041	0.000445358
AT1G75620	2.21066	1.12891e-05
AT1G75640	2.88926	3.23812e-18
AT1G75710	1.13211	2.44887e-07
AT1G75720	3.68514	0.00177398
AT1G75780	3.5939	2.31155e-69
AT1G75900	2.18726	1.89372e-21
AT1G76040	1.89633	2.32576e-12
AT1G76240	3.84402	5.74737e-43
AT1G76260	1.23011	6.29288e-08
AT1G76310	3.02471	1.89201e-10
AT1G76540	1.36713	1.34389e-12
AT1G76550	1.19809	1.10123e-13
AT1G76610	4.22219	5.09979e-05
AT1G76620	3.05116	1.11521e-22
AT1G76740	3.14363	7.66038e-08
AT1G76790	3.1427	6.12225e-52
AT1G76870	1.08013	0.00309062
AT1G76952	1.93319	0.00832277
AT1G77110	3.11829	8.70164e-12
AT1G77200	3.08744	6.2699e-07
AT1G77310	1.09272	0.000396822
AT1G77400	1.79582	0.00121512
AT1G77460	1.21038	4.33462e-14
AT1G77510	1.03964	1.58945e-11
AT1G77520	7.10395	4.7772e-08
AT1G77580	1.31474	3.98561e-05
AT1G77590	2.00142	1.06484e-23
AT1G77620	1.02239	3.23569e-06
AT1G77670	1.71295	1.89807e-13
AT1G77690	1.20218	2.62403e-15
AT1G77700	1.94062	5.78443e-06
AT1G77720	1.22907	9.3771e-08
AT1G77750	1.17151	1.26612e-05
AT1G77860	5.77831	8.40697e-05
AT1G77870	3.33365	7.92171e-06
AT1G77940	1.4938	6.50437e-22
AT1G78060	2.37225	3.69589e-48
AT1G78090	4.32438	1.98165e-18
AT1G78120	2.03742	2.49597e-13
AT1G78210	2.92236	4.51458e-26
AT1G78370	3.44437	1.21231e-24
AT1G78430	3.81879	2.80268e-08
AT1G78490	4.03413	2.57268e-82
AT1G78520	2.86489	0.00783287
AT1G78570	1.45448	1.40946e-31
AT1G78580	1.42598	1.31261e-13
AT1G78650	1.81053	4.46993e-06
AT1G78770	2.12756	6.89935e-12
AT1G78815	5.45008	0.000415998
AT1G78850	1.56775	4.22169e-32
AT1G78860	3.35396	7.09707e-10
AT1G78865	3.69006	1.07198e-06
AT1G78950	2.89487	5.07305e-05
AT1G78970	2.49387	1.81925e-58
AT1G79110	2.02941	5.84752e-14
AT1G79150	1.79606	1.09307e-14
AT1G79180	2.05315	0.00256454
AT1G79260	1.40253	3.91926e-05
AT1G79310	1.47407	0.0013988
AT1G79320	3.44029	2.37465e-06
AT1G79330	3.44139	0.000780718
AT1G79420	2.03858	4.79075e-06
AT1G79460	1.78354	2.07348e-08
AT1G79470	1.8815	8.2588e-10
AT1G79500	1.01714	2.27754e-07
AT1G79620	2.18679	4.98961e-21
AT1G79860	4.31452	0.000538571
AT1G79890	2.47345	4.37732e-05
AT1G80200	3.1947	0.00557967
AT1G80240	1.96505	6.98906e-34
AT1G80270	1.38505	6.27274e-06
AT1G80280	4.6694	1.37745e-18
AT1G80520	1.6959	2.30779e-07
AT1G80690	1.86787	2.59467e-08
AT1G80710	1.44586	0.000592976
AT1G80720	1.05261	0.00452502
AT1G80820	1.11123	0.00464387
AT1G80850	1.28208	6.85338e-06
AT2G01120	2.17092	8.45874e-11
AT2G01210	1.31091	1.97012e-05
AT2G01250	1.34261	4.69264e-22
AT2G01275	2.01168	0.000763327
AT2G01520	4.49449	2.66364e-37
AT2G01610	2.37798	4.20333e-08
AT2G01660	1.177	4.01008e-08
AT2G01760	1.36816	3.91318e-06
AT2G01770	4.11148	0.00180507
AT2G01830	2.09346	7.45836e-29
AT2G01880	2.63124	6.96472e-08
AT2G01890	1.23209	3.05949e-18
AT2G01905	2.64174	0.00332423
AT2G01913	2.33852	3.71561e-05
AT2G01990	1.10598	5.85401e-06
AT2G02150	1.02586	0.000901114
AT2G02480	1.89863	2.60388e-12
AT2G02500	1.31673	3.36068e-06
AT2G02790	1.28394	5.27343e-08
AT2G02990	2.73545	1.21631e-06
AT2G03090	4.71229	1.32273e-15
AT2G03200	1.98393	1.99425e-15
AT2G03370	3.26485	0.00799199
AT2G03480	1.47136	9.95953e-16
AT2G04080	2.3575	1.49881e-08
AT2G04235	1.23463	9.03017e-05
AT2G04460	6.84832	3.89177e-07
AT2G04530	1.18166	0.000188661
AT2G04570	1.93893	1.51155e-24
AT2G04650	1.26524	2.38664e-05
AT2G04680	1.87517	0.00660722
AT2G04780	3.70761	4.72494e-112
AT2G04850	1.12392	8.64871e-06
AT2G05155	1.18514	0.000318764
AT2G05365	1.56731	1.13813e-17
AT2G05440	1.38414	0.00103909
AT2G05790	1.79557	4.0864e-31
AT2G05810	2.14428	1.23271e-13
AT2G05920	1.06612	7.2706e-16
AT2G06050	1.71182	3.1682e-19
AT2G06850	1.09961	3.0631e-20
AT2G06925	1.0758	3.06844e-07
AT2G07170	2.7263	1.2903e-10
AT2G07623	1.66594	1.17206e-23
AT2G07625	1.43054	0.00339439
AT2G07626	1.62689	0.00525227
AT2G07638	1.36243	3.3898e-18
AT2G07648	1.52936	0.00192366
AT2G07658	1.71498	7.81755e-12
AT2G07664	1.83517	7.8286e-08
AT2G07672	1.75037	4.28278e-07
AT2G07677	1.38388	5.0455e-13
AT2G07678	1.0827	7.43284e-11
AT2G07680	1.02391	4.57503e-08
AT2G07690	3.36823	4.64563e-48
AT2G07693	1.11322	0.000348839
AT2G07706	1.05315	5.34586e-05
AT2G07713	2.1075	1.14139e-05
AT2G07715	1.03803	1.46167e-11
AT2G07721	1.84086	4.2139e-13
AT2G07722	1.91067	7.27305e-12
AT2G07728	1.47719	8.14137e-05
AT2G07735	1.21721	0.00102577
AT2G07736	1.30238	2.64442e-05
AT2G07737	1.61249	3.48788e-12
AT2G07739	1.36045	1.99528e-06
AT2G07745	1.71163	0.00146862
AT2G07746	1.26809	0.00403419
AT2G07749	1.78345	3.21609e-09
AT2G07754	3.00286	1.21608e-33
AT2G07755	2.77503	3.3904e-07
AT2G07758	2.78259	0.000120294
AT2G07759	2.44246	4.71789e-24
AT2G07761	1.68702	8.49082e-07
AT2G07762	1.85236	4.89457e-09
AT2G07763	2.25354	1.09783e-15
AT2G07765	1.24114	5.09038e-06
AT2G07769	1.94257	7.54063e-13
AT2G07772	2.60749	0.00979954
AT2G07774	2.89219	3.57876e-40
AT2G07775	1.98531	1.9142e-25
AT2G07777	1.47173	9.08483e-14
AT2G07779	2.40177	7.2017e-25
AT2G07783	1.02488	7.98161e-09
AT2G07787	1.44111	9.99761e-08
AT2G07792	1.40398	4.00059e-07
AT2G07795	2.30312	1.75576e-21
AT2G07798	1.86638	3.28582e-24
AT2G07806	1.57246	5.88354e-12
AT2G07826	1.73084	1.24803e-16
AT2G08655	1.1388	0.00604911
AT2G09460	1.22597	0.00962075
AT2G09465	1.23247	9.31981e-06
AT2G10940	3.64967	2.45212e-15
AT2G11810	2.64998	1.9944e-05
AT2G12400	1.07597	6.76966e-08
AT2G12461	1.83603	0.0003247
AT2G12462	2.7519	5.4407e-10
AT2G13420	1.07662	0.00129521
AT2G13820	1.72176	8.02239e-15
AT2G14095	2.59778	0.00011865
AT2G14247	2.35834	1.24318e-06
AT2G14290	4.12543	0.000181157
AT2G14520	1.09639	9.00959e-05
AT2G14750	1.03116	1.07181e-09
AT2G14890	2.87727	7.54969e-71
AT2G14960	2.80188	1.89839e-05
AT2G15128	2.26502	1.07448e-07
AT2G15130	3.45384	0.0026704
AT2G15280	1.09896	1.79362e-05
AT2G15290	1.10007	9.95286e-10
AT2G15370	3.03898	7.33873e-07
AT2G15400	1.53332	0.000216397
AT2G15440	2.21578	3.0153e-08
AT2G15620	1.36971	1.95596e-14
AT2G16005	5.42008	1.30334e-07
AT2G16270	1.0037	1.18551e-05
AT2G16430	1.11769	8.6226e-07
AT2G16440	3.20161	7.22055e-30
AT2G16630	2.11872	8.72474e-16
AT2G16760	2.47521	5.89977e-05
AT2G16780	1.01155	4.4864e-07
AT2G16850	3.55538	1.57028e-26
AT2G17280	1.57042	6.58e-05
AT2G17300	2.47785	3.57207e-22
AT2G17442	2.19508	0.000393333
AT2G17500	1.031	1.30573e-17
AT2G17590	2.51146	0.00926394
AT2G17620	3.26692	0.000271303
AT2G17630	2.92769	6.19405e-20
AT2G17720	1.00092	1.20883e-07
AT2G17820	1.10721	1.91171e-10
AT2G18010	5.30708	7.79447e-06
AT2G18180	3.02503	3.51825e-07
AT2G18193	1.2204	7.98923e-06
AT2G18210	2.93222	8.77898e-08
AT2G18230	1.23055	3.28976e-06
AT2G18360	1.68449	0.000741818
AT2G18370	2.63622	4.42362e-09
AT2G18380	1.60108	0.00217342
AT2G18470	2.99841	0.00465689
AT2G18520	1.62873	0.000387567
AT2G18620	2.91121	0.000303911
AT2G18800	3.26342	0.00156459
AT2G18950	1.08285	3.09769e-06
AT2G18969	3.13375	0.00133641
AT2G18990	1.5009	2.53397e-08
AT2G19170	2.56947	1.84571e-20
AT2G19380	2.90697	0.00368044
AT2G19580	1.19373	1.27752e-07
AT2G19590	2.93396	7.5861e-07
AT2G19670	2.99268	8.39984e-14
AT2G19690	2.03476	0.00136122
AT2G19720	1.58754	0.00139789
AT2G19780	2.21501	1.07963e-09
AT2G19920	1.96576	7.34817e-06
AT2G20110	1.35387	0.000224931
AT2G20240	2.06384	2.40967e-13
AT2G20290	1.25776	4.61241e-08
AT2G20450	1.01534	5.35375e-06
AT2G20520	7.65322	2.7831e-09
AT2G20540	1.21232	0.00757297
AT2G20590	3.39447	5.25416e-07
AT2G20610	1.5832	5.31159e-10
AT2G20635	1.07857	0.000575641
AT2G20710	2.44564	8.59231e-06
AT2G20750	4.65506	4.41739e-19
AT2G20760	1.0089	1.43045e-08
AT2G20800	4.42775	0.0038254
AT2G20980	3.90523	2.63986e-07
AT2G21050	3.21734	4.64596e-47
AT2G21100	1.43826	0.00485256
AT2G21140	5.36957	1.39699e-144
AT2G21220	4.23748	1.39434e-10
AT2G21300	1.11291	3.67456e-08
AT2G21590	1.52457	6.6812e-08
AT2G21640	1.25107	0.00223375
AT2G21710	1.01629	0.000213057
AT2G21770	2.56763	4.31638e-10
AT2G21790	2.37836	2.26078e-30
AT2G21830	1.83404	5.04105e-22
AT2G21860	1.10724	8.98003e-07
AT2G21880	1.8366	9.88331e-12
AT2G22190	1.40669	0.000189282
AT2G22200	1.80855	8.54021e-08
AT2G22230	1.64445	4.36589e-13
AT2G22250	1.31516	1.39338e-08
AT2G22330	3.45597	6.29048e-70
AT2G22410	1.1602	0.00397894
AT2G22470	2.02928	1.61917e-22
AT2G22510	4.02626	6.16761e-06
AT2G22560	2.05133	4.32307e-07
AT2G22610	4.14512	1.75482e-19
AT2G22670	1.67094	4.18878e-33
AT2G22760	3.23393	0.00304861
AT2G22770	1.91422	1.05555e-22
AT2G22810	2.31081	3.87214e-05
AT2G22920	3.07059	8.41628e-25
AT2G22930	3.60345	6.47122e-05
AT2G23000	3.46683	1.80679e-21
AT2G23010	2.08081	0.00084642
AT2G23050	2.75383	0.000621356
AT2G23170	1.91286	3.40569e-21
AT2G23180	1.14247	5.92401e-10
AT2G23300	1.4503	0.000145519
AT2G23360	1.97411	2.22176e-08
AT2G23380	1.41502	3.02765e-09
AT2G23410	1.9934	0.00927043
AT2G23530	1.65437	0.00452977
AT2G23540	2.47677	8.80201e-07
AT2G23630	3.78925	8.05215e-07
AT2G23700	1.24526	1.41658e-06
AT2G24070	1.98404	7.40937e-05
AT2G24170	2.45549	4.00203e-14
AT2G24350	1.2082	0.00760877
AT2G24390	1.63213	0.00102383
AT2G24490	2.21124	3.11705e-11
AT2G24630	1.08988	2.71718e-08
AT2G24645	2.41007	4.70072e-06
AT2G24700	1.73043	0.00470468
AT2G24710	3.71589	1.99708e-09
AT2G24762	4.02943	5.85345e-34
AT2G24800	1.95742	0.00151635
AT2G24980	5.44299	1.57537e-05
AT2G25000	2.56485	9.63316e-14
AT2G25060	3.27943	8.2505e-29
AT2G25160	3.46891	3.49183e-24
AT2G25240	2.43755	1.21876e-05
AT2G25270	4.32126	6.69376e-32
AT2G25470	1.81288	0.000388663
AT2G25480	1.54295	0.00104725
AT2G25530	1.4242	0.000226189
AT2G25640	1.06439	6.05219e-07
AT2G25810	1.73094	5.28336e-06
AT2G25830	1.28756	1.73062e-06
AT2G26180	2.62779	8.06898e-06
AT2G26310	1.19846	0.00391273
AT2G26380	4.65403	0.00185435
AT2G26390	3.76736	0.000602403
AT2G26440	2.07664	4.58703e-12
AT2G26695	1.6902	1.37601e-05
AT2G26730	1.47139	1.11974e-24
AT2G26760	2.31609	7.26986e-17
AT2G26870	1.29206	1.43555e-05
AT2G27035	2.27158	0.000878896
AT2G27040	1.05619	1.88076e-12
AT2G27130	1.39175	0.000170718
AT2G27140	1.23415	0.00108923
AT2G27360	1.21582	9.49135e-10
AT2G27402	3.50406	2.32698e-17
AT2G27550	2.27606	1.26959e-07
AT2G27610	1.86251	0.00499567
AT2G27710	1.3005	4.34237e-19
AT2G27740	2.98245	1.61263e-05
AT2G27770	1.72901	7.27982e-18
AT2G27775	1.04429	0.0038675
AT2G27840	1.31121	8.55594e-11
AT2G27920	2.81937	5.01469e-21
AT2G27930	2.60173	5.49506e-05
AT2G27970	1.29895	1.3168e-08
AT2G28040	1.79659	0.00723456
AT2G28050	1.76568	0.000764223
AT2G28080	1.36784	3.80547e-15
AT2G28140	1.29832	0.000723815
AT2G28250	2.04182	9.79928e-19
AT2G28315	3.81397	2.97651e-34
AT2G28410	1.83383	7.50364e-17
AT2G28470	1.44508	7.98866e-15
AT2G28500	2.04087	3.36957e-08
AT2G28510	1.48598	1.15632e-08
AT2G28620	3.94292	2.24659e-29
AT2G28650	2.15866	0.000737524
AT2G28740	2.59765	1.0725e-06
AT2G28760	4.08076	9.66135e-54
AT2G28790	2.39864	1.11398e-08
AT2G28860	4.26998	3.27335e-09
AT2G28870	1.23196	0.00629608
AT2G28950	3.12532	8.83765e-76
AT2G28990	1.02356	0.000320272
AT2G29010	3.04783	0.000114435
AT2G29050	1.69104	1.42785e-10
AT2G29125	1.59419	8.06099e-07
AT2G29130	5.26869	3.17436e-19
AT2G29300	1.30805	1.34265e-08
AT2G29390	1.0877	1.34657e-09
AT2G29440	3.2411	6.20945e-09
AT2G29500	1.17264	0.00332527
AT2G29550	1.15753	1.55908e-16
AT2G29570	2.57945	3.51588e-26
AT2G29680	2.24512	3.87522e-06
AT2G29730	1.13507	1.99121e-08
AT2G29750	1.40895	6.56592e-10
AT2G29890	2.25451	6.71181e-19
AT2G29980	3.39133	1.57096e-81
AT2G30010	2.02831	1.66472e-27
AT2G30320	1.12918	0.00126728
AT2G30460	1.67474	3.00336e-10
AT2G30820	3.05374	3.8e-06
AT2G30860	1.8316	2.35137e-52
AT2G30870	1.53393	7.65549e-27
AT2G30890	1.34636	0.00320216
AT2G31083	4.19031	0.00809532
AT2G31110	1.00787	0.000111464
AT2G31180	2.13219	0.000115116
AT2G31270	3.88543	2.35022e-25
AT2G31320	1.32502	2.36074e-06
AT2G31390	1.30339	4.73375e-16
AT2G31790	1.28033	2.20532e-08
AT2G31860	4.12691	0.00191407
AT2G32220	1.27418	4.1054e-05
AT2G32280	1.44714	1.97865e-07
AT2G32300	1.33742	1.08908e-13
AT2G32380	1.65495	2.6352e-07
AT2G32400	1.60651	4.72226e-08
AT2G32510	3.40451	0.00459084
AT2G32590	1.77655	0.000369443
AT2G32610	2.55091	3.95898e-05
AT2G32690	1.93127	1.01462e-10
AT2G32720	1.53523	2.17469e-15
AT2G32770	1.56777	0.00624777
AT2G32860	1.9461	0.000112634
AT2G32920	1.16359	2.46184e-13
AT2G32930	1.06843	4.22786e-06
AT2G32960	3.26921	3.38009e-11
AT2G32990	3.84316	3.03391e-50
AT2G33050	1.98561	2.21445e-20
AT2G33205	3.53417	6.69253e-07
AT2G33210	1.90627	6.13402e-15
AT2G33240	1.39283	0.00351714
AT2G33330	1.05039	1.11207e-07
AT2G33385	2.99498	2.23302e-05
AT2G33530	1.73722	2.02635e-12
AT2G33550	1.27611	0.000792899
AT2G33560	2.79527	3.46485e-09
AT2G33570	1.26181	1.76025e-17
AT2G33620	1.91119	1.30635e-11
AT2G33790	4.89262	4.69511e-17
AT2G33793	5.89864	1.25038e-05
AT2G33847	1.91954	0.00369903
AT2G33850	4.39829	1.65585e-09
AT2G34010	1.95496	3.04125e-06
AT2G34060	1.02177	0.00878386
AT2G34150	2.35589	1.27191e-11
AT2G34190	1.7784	1.62499e-16
AT2G34260	1.07722	1.30885e-06
AT2G34350	2.96337	0.000838127
AT2G34490	2.79964	3.47161e-60
AT2G34540	2.28796	0.00248268
AT2G34560	1.06464	1.51571e-14
AT2G34650	1.74923	4.61669e-13
AT2G34655	2.9946	2.98003e-08
AT2G34680	1.00118	2.41756e-09
AT2G34700	3.54616	0.000269837
AT2G34790	2.05285	2.30208e-18
AT2G34810	1.15233	0.00291236
AT2G34920	2.09911	7.92628e-07
AT2G34940	1.84995	0.00188367
AT2G35120	1.29936	1.78697e-11
AT2G35160	1.07024	0.00366565
AT2G35190	2.60335	7.23161e-23
AT2G35210	2.67817	4.10441e-08
AT2G35350	1.75727	0.00352336
AT2G35600	2.31556	1.64569e-06
AT2G35760	2.77585	9.3455e-11
AT2G35770	1.47383	0.00294161
AT2G35850	2.26523	0.00690382
AT2G35860	4.41859	8.42076e-99
AT2G35910	1.01993	0.00756315
AT2G35960	2.03303	2.93865e-05
AT2G36010	2.08718	8.90536e-06
AT2G36120	1.92235	0.00206039
AT2G36200	3.08618	8.23384e-22
AT2G36230	1.1885	1.10248e-05
AT2G36430	1.74391	2.28632e-11
AT2G36490	1.22953	5.15839e-07
AT2G36500	1.19881	0.00154617
AT2G36570	2.38746	5.57457e-27
AT2G36620	2.11341	1.02821e-28
AT2G36650	2.00334	0.000763616
AT2G36830	1.28595	4.74854e-26
AT2G36870	4.2824	1.26282e-52
AT2G36880	2.96271	6.58297e-84
AT2G36885	1.24749	8.30363e-06
AT2G36890	1.60461	0.000286331
AT2G36910	1.17663	2.25766e-13
AT2G37040	3.53777	1.68714e-111
AT2G37080	2.0636	4.04129e-11
AT2G37090	4.01384	4.29867e-27
AT2G37100	1.97362	4.39292e-05
AT2G37130	1.55039	6.07003e-40
AT2G37230	1.17256	4.53025e-08
AT2G37260	1.52721	0.00126764
AT2G37280	1.74235	1.15132e-07
AT2G37360	1.2274	0.00074231
AT2G37380	1.38255	8.03914e-05
AT2G37390	3.19171	0.000282087
AT2G37420	2.31152	7.63324e-10
AT2G37460	1.29408	0.000100954
AT2G37560	3.84235	5.36581e-07
AT2G37580	3.52443	1.1744e-06
AT2G37620	1.42971	2.10329e-16
AT2G37640	3.17752	4.29345e-69
AT2G37710	1.07752	6.13665e-13
AT2G37770	2.01483	0.00583334
AT2G37860	1.94878	2.6453e-14
AT2G37870	5.98212	6.38458e-40
AT2G37900	3.50653	0.00055272
AT2G37930	1.22759	2.74778e-05
AT2G37960	3.16193	0.00296393
AT2G38010	3.43594	2.5685e-24
AT2G38080	2.96929	4.66433e-66
AT2G38090	2.90131	1.15422e-23
AT2G38100	2.51058	0.00613114
AT2G38110	1.78616	4.904e-05
AT2G38160	3.33458	3.12384e-07
AT2G38320	2.56218	9.25231e-15
AT2G38360	2.24774	6.157e-28
AT2G38380	1.07075	1.18165e-07
AT2G38540	1.46887	5.20028e-20
AT2G38570	1.16889	0.00576224
AT2G38580	1.35815	8.31468e-08
AT2G38620	2.43777	1.43853e-08
AT2G38695	2.02704	0.00216029
AT2G38750	3.28786	6.18855e-52
AT2G38760	3.17945	3.04102e-23
AT2G38810	1.94977	1.32622e-06
AT2G38970	1.29903	1.67357e-08
AT2G39040	6.02052	3.58741e-11
AT2G39110	1.32083	1.92524e-05
AT2G39220	2.12997	5.32395e-10
AT2G39230	2.1226	2.15841e-05
AT2G39280	1.20032	1.12333e-09
AT2G39430	1.45501	1.88374e-08
AT2G39450	1.55101	6.36602e-12
AT2G39460	1.25836	5.20753e-24
AT2G39530	2.67244	5.79272e-06
AT2G39560	1.16501	0.00387876
AT2G39620	1.94035	0.00500351
AT2G39690	1.12313	0.00962735
AT2G39700	3.38671	9.7025e-83
AT2G39800	1.08444	1.97474e-10
AT2G39850	1.06795	0.00252671
AT2G39880	1.68288	0.00111146
AT2G39900	1.17772	1.00709e-10
AT2G40120	1.35859	2.17218e-08
AT2G40130	1.96055	8.76881e-08
AT2G40205	1.40206	5.74228e-05
AT2G40320	2.6706	1.49341e-22
AT2G40370	1.75383	0.00242761
AT2G40390	1.62546	0.00214977
AT2G40435	2.99831	0.000869511
AT2G40460	2.88343	3.377e-12
AT2G40470	2.60325	0.00410762
AT2G40475	3.41125	6.6064e-27
AT2G40480	1.90199	1.4782e-13
AT2G40550	2.45506	1.7859e-23
AT2G40610	3.50784	2.05924e-40
AT2G40670	2.30924	8.66171e-21
AT2G40820	1.29421	3.62724e-12
AT2G41090	1.43856	5.746e-09
AT2G41170	1.83737	1.67824e-18
AT2G41240	3.29033	6.39391e-06
AT2G41300	2.36325	8.58734e-07
AT2G41312	2.36961	1.48122e-14
AT2G41340	1.27762	5.0437e-05
AT2G41380	2.49351	2.33335e-17
AT2G41475	1.15369	8.15993e-15
AT2G41480	2.42465	7.40647e-08
AT2G41540	1.06157	5.33083e-14
AT2G41610	3.20015	1.20017e-05
AT2G41770	1.04406	1.91743e-09
AT2G41820	3.15017	1.22823e-53
AT2G41880	1.01723	0.000481117
AT2G41940	1.04162	4.47197e-06
AT2G41950	1.03255	0.000544909
AT2G41990	1.09379	0.00314144
AT2G42110	4.17496	2.01902e-09
AT2G42380	1.773	9.46419e-24
AT2G42485	1.42758	0.00084804
AT2G42570	1.3464	4.24463e-09
AT2G42610	4.73905	3.19895e-26
AT2G42760	3.03188	0.000221282
AT2G42800	3.36601	2.08547e-07
AT2G42840	4.06316	7.02001e-107
AT2G42850	2.24921	6.81786e-06
AT2G42960	1.02683	0.000362784
AT2G42990	5.89458	1.16562e-07
AT2G43040	2.23344	1.80336e-17
AT2G43050	1.55112	6.54543e-23
AT2G43060	1.15368	0.00183478
AT2G43100	3.6572	0.00131549
AT2G43110	1.35175	7.07844e-08
AT2G43120	1.09518	4.90269e-05
AT2G43150	1.23893	0.00952571
AT2G43230	2.38554	0.000373414
AT2G43375	1.23864	2.87598e-07
AT2G43440	4.061	0.00255925
AT2G43490	1.20892	5.48659e-07
AT2G43550	3.28906	2.28652e-21
AT2G43590	4.36301	1.06496e-40
AT2G43600	4.82772	0.0046602
AT2G43620	1.53967	0.000566979
AT2G43800	1.25887	0.00728131
AT2G43870	1.90353	0.000189036
AT2G44110	1.04792	0.000854375
AT2G44120	1.20447	5.10276e-20
AT2G44190	1.87907	3.59335e-05
AT2G44230	3.40919	7.13166e-50
AT2G44260	1.9363	1.05493e-05
AT2G44300	3.57925	2.16511e-44
AT2G44450	2.11166	2.43842e-16
AT2G44460	3.31631	0.00986962
AT2G44580	3.22241	4.49458e-08
AT2G44690	2.21383	0.000192829
AT2G44740	2.03115	9.09893e-11
AT2G44830	3.11897	5.79858e-24
AT2G44840	1.81896	3.93962e-05
AT2G44910	2.07626	8.74725e-05
AT2G44940	2.59891	3.6333e-35
AT2G45040	1.36073	0.00908969
AT2G45100	1.05547	5.31884e-05
AT2G45220	1.53104	2.11631e-09
AT2G45280	1.77694	0.000223478
AT2G45290	2.52398	3.43607e-40
AT2G45300	1.65077	5.7933e-24
AT2G45310	2.09124	1.19236e-14
AT2G45470	2.86236	3.524e-79
AT2G45750	1.63163	7.12917e-10
AT2G45860	1.23938	0.00521371
AT2G45870	2.32828	0.00062831
AT2G45890	2.75655	2.4176e-15
AT2G45900	2.30978	0.00160981
AT2G46000	1.06496	0.000521697
AT2G46110	1.1502	0.00441979
AT2G46140	1.90816	0.000110875
AT2G46150	3.48656	2.85608e-08
AT2G46160	1.15655	0.000316069
AT2G46290	1.10659	0.000869779
AT2G46330	1.4093	5.74245e-16
AT2G46380	1.74727	1.43147e-10
AT2G46420	1.18134	2.70786e-10
AT2G46455	1.58984	0.00305385
AT2G46535	2.70726	1.26978e-11
AT2G46570	1.94154	1.62147e-07
AT2G46630	2.66929	2.80845e-14
AT2G46640	5.7144	9.14452e-10
AT2G46650	8.39464	3.89926e-12
AT2G46660	1.2743	8.85563e-07
AT2G46760	2.74738	2.59742e-10
AT2G46810	1.11102	0.000216905
AT2G46860	4.05751	0.00321534
AT2G46890	1.49403	5.66248e-09
AT2G46930	1.89042	5.02361e-24
AT2G46970	4.54664	5.57772e-06
AT2G46980	1.61895	0.000112485
AT2G47000	1.49939	6.24648e-21
AT2G47010	1.8007	0.00327998
AT2G47360	1.46464	4.63632e-05
AT2G47470	1.07116	1.52256e-16
AT2G47500	2.52987	3.52983e-40
AT2G47550	2.23746	0.000831523
AT2G47560	2.90328	2.31269e-05
AT2G47590	1.36239	5.72405e-14
AT2G47630	1.18418	4.72812e-16
AT2G47650	1.36546	1.15732e-17
AT2G47670	1.89628	0.00658159
AT2G47680	1.26416	6.73286e-10
AT2G47750	2.62848	0.00213135
AT2G47780	1.09848	0.00199154
AT2G47930	1.12929	1.30761e-11
AT2G48130	1.67776	7.51486e-08
AT3G01155	1.46804	3.04509e-05
AT3G01160	1.0447	0.000669896
AT3G01190	1.15726	1.53639e-08
AT3G01260	5.00322	2.08789e-09
AT3G01311	2.38275	0.00280085
AT3G01330	2.89785	8.0564e-09
AT3G01410	2.15737	7.8544e-05
AT3G01450	1.49278	8.79319e-05
AT3G01500	1.53927	0.000134926
AT3G01516	2.49538	0.00984834
AT3G01550	3.33563	0.000921563
AT3G01600	2.29279	4.09866e-06
AT3G01670	1.32978	2.20368e-15
AT3G01680	1.72985	1.47969e-31
AT3G01710	3.73919	3.77514e-05
AT3G01810	1.2484	4.94383e-11
AT3G02020	1.79975	0.00208146
AT3G02115	2.49329	0.00123449
AT3G02120	3.96134	2.09717e-16
AT3G02230	1.56962	2.23033e-30
AT3G02330	1.02335	0.00580714
AT3G02570	1.2441	2.96212e-13
AT3G02620	2.46752	7.13367e-20
AT3G02640	3.56145	5.1416e-39
AT3G02650	1.13733	3.60378e-07
AT3G02660	1.03793	7.40408e-06
AT3G02670	2.15345	0.000216323
AT3G02790	1.1504	1.15452e-06
AT3G02820	4.24225	8.64784e-13
AT3G02832	1.17254	2.801e-05
AT3G02870	1.24373	2.92135e-08
AT3G02930	3.18362	3.02836e-12
AT3G02980	1.5279	0.00072257
AT3G03060	2.66552	6.97669e-14
AT3G03130	3.10482	1.0111e-13
AT3G03190	5.64824	0.000244045
AT3G03200	2.09248	7.01555e-05
AT3G03250	1.33007	1.01615e-21
AT3G03450	1.55156	2.71746e-07
AT3G03530	3.56345	2.55504e-06
AT3G03585	3.19569	0.00936194
AT3G03770	1.30178	9.11843e-10
AT3G03780	3.73802	5.35603e-98
AT3G03820	3.80779	8.12199e-17
AT3G03830	3.20848	3.34835e-12
AT3G03840	2.59747	7.98377e-08
AT3G03850	3.40883	3.58503e-18
AT3G04155	1.06091	0.000154716
AT3G04290	2.43066	1.51098e-38
AT3G04380	2.20358	1.57817e-07
AT3G04840	1.36655	1.99197e-30
AT3G04910	1.01383	5.75685e-17
AT3G04980	1.3013	0.0017341
AT3G05140	2.56035	2.28312e-10
AT3G05320	1.10634	1.71528e-05
AT3G05325	1.31742	0.00134694
AT3G05330	1.96366	2.38836e-07
AT3G05445	4.8153	0.000977989
AT3G05470	2.552	0.00629485
AT3G05480	2.65043	3.3076e-07
AT3G05600	2.92265	1.57687e-05
AT3G05620	1.99621	7.27427e-05
AT3G05727	6.82656	8.61037e-08
AT3G05730	3.73854	6.2818e-47
AT3G05740	4.3459	2.04211e-08
AT3G05750	1.81601	2.76629e-07
AT3G05890	1.09978	8.59395e-06
AT3G06020	2.91143	1.60941e-06
AT3G06030	3.25986	8.64909e-15
AT3G06035	2.81794	6.18607e-14
AT3G06140	1.641	2.89792e-05
AT3G06320	1.61098	1.54575e-05
AT3G06370	1.39404	1.98618e-12
AT3G06390	1.28979	0.000392899
AT3G06680	1.15549	4.02854e-06
AT3G06740	1.13736	1.87022e-05
AT3G06770	1.38689	8.64774e-18
AT3G06868	1.59466	2.63472e-08
AT3G06880	1.46562	9.38263e-10
AT3G06890	1.60021	0.00372988
AT3G06990	2.33444	4.12104e-06
AT3G07000	2.90324	6.16689e-16
AT3G07010	3.02609	2.10726e-83
AT3G07070	4.60748	1.4629e-07
AT3G07110	1.0551	1.57811e-13
AT3G07130	1.02039	7.81398e-06
AT3G07210	1.09113	7.45918e-07
AT3G07320	3.13788	1.8213e-39
AT3G07390	1.6395	6.56337e-19
AT3G07540	1.5026	9.99126e-08
AT3G07720	1.42537	5.43888e-07
AT3G07900	2.25694	4.02892e-06
AT3G07960	2.45556	6.28873e-06
AT3G07990	1.57499	3.05091e-12
AT3G08030	2.14106	3.7908e-46
AT3G08490	3.198	4.03163e-05
AT3G08500	2.93537	1.30036e-06
AT3G08570	2.43237	9.85235e-12
AT3G08580	1.40324	1.78288e-27
AT3G08595	2.99102	4.10472e-05
AT3G08630	1.35454	6.76584e-13
AT3G08680	1.75038	1.16638e-28
AT3G08770	6.72847	1.16197e-07
AT3G08860	3.6573	1.27944e-14
AT3G08945	1.58536	6.7938e-05
AT3G09070	3.02988	1.84331e-13
AT3G09080	2.94988	0.00672079
AT3G09190	1.45845	0.00166501
AT3G09225	1.81401	1.60822e-05
AT3G09260	2.4528	2.79634e-77
AT3G09270	1.04421	1.08491e-05
AT3G09290	5.47448	0.000446513
AT3G09400	2.86493	0.00556883
AT3G09440	1.17628	1.66318e-07
AT3G09540	1.82687	4.79849e-10
AT3G09710	1.36159	1.19417e-07
AT3G09730	1.8854	6.24328e-05
AT3G09780	1.63271	1.64102e-09
AT3G09820	2.13078	1.85127e-58
AT3G09855	1.79047	0.000540721
AT3G09865	1.75775	0.00179021
AT3G09922	5.2273	0.00120884
AT3G09925	2.57259	4.99098e-11
AT3G10080	2.88491	9.75534e-34
AT3G10100	1.42731	0.00585299
AT3G10110	1.18821	0.00168603
AT3G10290	3.89646	0.000452925
AT3G10310	2.35335	7.83463e-08
AT3G10340	3.4014	1.20928e-105
AT3G10520	3.32155	4.43496e-15
AT3G10570	1.44474	0.000228448
AT3G10610	1.28799	2.55524e-09
AT3G10660	2.13705	2.02457e-09
AT3G10690	1.47009	3.53503e-15
AT3G10710	3.4533	1.16414e-13
AT3G10940	1.5778	5.80885e-08
AT3G11120	2.15044	9.36536e-09
AT3G11180	4.14031	0.00854672
AT3G11430	1.68435	0.00127125
AT3G11520	2.41169	2.56057e-12
AT3G11720	1.21885	1.28902e-09
AT3G12110	1.5456	7.26674e-18
AT3G12145	1.75847	0.000454894
AT3G12170	2.83232	0.00031339
AT3G12270	1.32321	2.84946e-06
AT3G12500	1.15999	1.48857e-05
AT3G12520	1.54322	1.02697e-06
AT3G12540	3.71467	1.25552e-05
AT3G12610	3.40282	3.9173e-75
AT3G12710	1.53776	6.81694e-29
AT3G12750	1.35744	6.09186e-05
AT3G12860	1.41327	0.00248783
AT3G12870	2.52871	4.86392e-12
AT3G12920	1.1667	6.4539e-08
AT3G12970	1.72768	0.000209026
AT3G13100	1.19687	1.66636e-06
AT3G13170	2.119	0.000857117
AT3G13190	2.04163	2.27645e-05
AT3G13400	2.00084	2.01777e-05
AT3G13420	1.67189	0.000452728
AT3G13470	1.29141	5.67492e-14
AT3G13560	2.70543	3.32872e-30
AT3G13590	1.26226	0.000394567
AT3G13610	2.73062	2.09403e-13
AT3G13650	3.83667	1.51116e-25
AT3G13980	1.04377	2.91365e-06
AT3G14170	1.47436	1.42841e-05
AT3G14190	2.19691	2.0717e-10
AT3G14210	3.5933	1.42007e-32
AT3G14220	1.74745	8.23944e-24
AT3G14360	2.31966	2.82349e-06
AT3G14370	7.9405	4.61622e-38
AT3G14380	4.23599	0.00651988
AT3G14390	1.2428	1.30992e-10
AT3G14740	3.35021	1.26798e-08
AT3G14760	1.3227	0.00227336
AT3G14840	1.2267	5.16215e-27
AT3G14850	2.46182	0.000284049
AT3G14890	3.72712	6.03415e-16
AT3G14940	1.94233	3.98319e-66
AT3G14950	2.75138	0.000775302
AT3G15020	1.73855	3.61473e-20
AT3G15050	4.5017	0.000362259
AT3G15095	1.38374	1.22881e-07
AT3G15140	1.761	2.12842e-06
AT3G15250	2.90469	0.00955699
AT3G15350	1.4267	1.68569e-14
AT3G15356	3.09255	2.40104e-62
AT3G15540	4.39001	4.61309e-18
AT3G15550	4.39103	2.49498e-17
AT3G15570	1.10091	8.74345e-05
AT3G15680	2.89213	8.18496e-17
AT3G15720	3.72314	2.23042e-12
AT3G15950	1.6335	1.331e-18
AT3G16080	1.17642	5.00295e-16
AT3G16180	1.89238	3.74581e-31
AT3G16310	1.34913	3.17166e-11
AT3G16320	1.74559	9.7616e-05
AT3G16340	1.08153	7.79311e-08
AT3G16370	3.04192	2.71043e-77
AT3G16400	1.828	3.54616e-33
AT3G16410	2.41774	3.98467e-15
AT3G16420	1.35119	2.83208e-26
AT3G16430	1.15437	1.09283e-13
AT3G16440	2.04309	8.83745e-09
AT3G16450	1.22894	2.11037e-16
AT3G16460	1.13922	8.80711e-20
AT3G16470	1.83416	3.3354e-41
AT3G16530	1.97896	2.30692e-10
AT3G16650	1.15207	0.000438154
AT3G16670	5.23175	1.41087e-09
AT3G16700	1.88667	1.07875e-05
AT3G16870	1.94269	2.49363e-11
AT3G16920	2.82754	2.59936e-62
AT3G17120	3.37116	1.25907e-43
AT3G17360	3.18686	1.34264e-17
AT3G17390	1.67243	7.8902e-38
AT3G17420	2.33594	4.13479e-37
AT3G17640	2.41219	3.4912e-05
AT3G17680	2.10371	3.2985e-06
AT3G17690	2.36593	1.00824e-05
AT3G17730	2.42002	0.00210628
AT3G17840	3.19783	3.55834e-18
AT3G18000	3.75051	1.11105e-13
AT3G18010	1.2768	0.000166802
AT3G18070	1.89147	0.00525154
AT3G18090	1.35216	1.00966e-05
AT3G18110	1.08102	7.33633e-05
AT3G18130	2.86269	2.11293e-51
AT3G18145	1.49897	0.00227294
AT3G18200	3.59157	1.58768e-33
AT3G18240	1.69183	2.48283e-08
AT3G18260	2.15466	2.57473e-07
AT3G18280	2.5792	1.38453e-36
AT3G18400	2.76932	0.000108761
AT3G18450	3.29477	0.000389252
AT3G18524	1.02239	1.75007e-05
AT3G18600	1.49616	5.22838e-13
AT3G18660	2.69156	1.01392e-17
AT3G18670	2.12303	0.000843783
AT3G18710	2.03302	4.14148e-18
AT3G18730	3.43074	4.84342e-09
AT3G18850	1.03433	1.63521e-06
AT3G18900	1.82801	0.000273012
AT3G18950	1.46417	0.000132497
AT3G19050	2.97602	8.75511e-19
AT3G19184	4.66707	0.00152464
AT3G19210	1.68844	4.3289e-05
AT3G19250	1.19029	0.00550286
AT3G19300	1.55143	4.09644e-06
AT3G19360	1.04295	0.00114505
AT3G19370	1.74818	3.89956e-07
AT3G19380	1.34093	3.88177e-08
AT3G19400	1.71071	5.94576e-13
AT3G19430	3.16477	9.70152e-06
AT3G19450	1.02294	1.10267e-07
AT3G19590	1.85235	3.94223e-11
AT3G19710	8.27791	4.78694e-11
AT3G20015	1.75285	3.50814e-23
AT3G20150	4.12935	2.36125e-28
AT3G20200	2.37966	9.53141e-05
AT3G20240	1.18694	0.000227335
AT3G20260	2.3292	3.13968e-16
AT3G20370	2.99899	7.46867e-45
AT3G20440	1.97977	4.10626e-11
AT3G20460	2.18236	0.000160387
AT3G20470	2.30943	2.25857e-05
AT3G20570	1.90427	5.80056e-16
AT3G20790	1.83427	4.27001e-13
AT3G20860	1.79967	2.54871e-07
AT3G20940	2.48604	7.39735e-10
AT3G21180	2.4505	5.61098e-10
AT3G21190	1.9647	7.66459e-39
AT3G21210	1.58229	0.000336037
AT3G21230	2.34747	1.87273e-13
AT3G21240	2.61641	9.58948e-41
AT3G21340	3.65731	2.06702e-06
AT3G21400	1.58122	7.81802e-06
AT3G21420	1.17851	0.000991438
AT3G21480	1.29287	1.33264e-06
AT3G21540	1.19436	8.89355e-08
AT3G21550	2.03937	1.25172e-26
AT3G21805	1.27401	0.000210144
AT3G21950	4.91813	4.48155e-16
AT3G22070	2.02469	0.000137004
AT3G22240	1.19909	1.01151e-08
AT3G22400	1.71805	1.72392e-12
AT3G22415	1.40649	0.00846627
AT3G22540	2.75781	0.00194459
AT3G22550	2.33503	5.2063e-07
AT3G22570	1.34728	0.000279119
AT3G22600	1.82143	3.07264e-15
AT3G22620	1.38244	6.44517e-12
AT3G22690	1.11491	0.00600932
AT3G22790	3.91286	1.74053e-21
AT3G22810	1.0456	0.00151978
AT3G22820	1.7403	0.00245125
AT3G22830	1.81729	5.65677e-06
AT3G22850	1.03511	3.4831e-06
AT3G22880	1.23218	3.05821e-06
AT3G22890	1.31174	2.07267e-24
AT3G23000	2.18617	1.03525e-34
AT3G23020	1.07373	0.00882654
AT3G23090	2.03272	3.67223e-20
AT3G23175	1.19602	0.000211213
AT3G23190	1.46812	0.000958463
AT3G23370	2.3888	1.13519e-05
AT3G23510	1.06857	5.69849e-14
AT3G23570	3.23538	1.5853e-16
AT3G23670	3.47831	4.90333e-25
AT3G23740	4.0008	1.47681e-25
AT3G23780	1.0421	6.1501e-06
AT3G23805	1.06642	1.31939e-05
AT3G23810	3.80294	5.03638e-121
AT3G23820	1.7881	1.99611e-39
AT3G23830	2.02919	8.22009e-07
AT3G23890	3.33164	3.26994e-30
AT3G23940	1.22575	8.87866e-15
AT3G24020	1.56477	1.12837e-09
AT3G24090	2.13282	8.16979e-11
AT3G24210	1.64979	0.00189431
AT3G24360	1.62914	0.00397969
AT3G24515	1.52281	0.00479025
AT3G24520	1.51602	3.56633e-09
AT3G24535	4.48733	8.74584e-09
AT3G24660	1.03252	5.66042e-08
AT3G24715	1.15792	1.12601e-10
AT3G24770	1.83216	6.89316e-12
AT3G24840	1.29294	4.4576e-08
AT3G25030	1.59581	0.00223582
AT3G25100	2.90981	1.29018e-09
AT3G25110	1.90225	9.91006e-17
AT3G25130	4.54951	6.73582e-08
AT3G25230	1.00101	7.04387e-08
AT3G25290	1.88542	2.47718e-17
AT3G25400	1.62879	0.000494956
AT3G25520	1.20566	2.09231e-24
AT3G25640	2.76951	3.42169e-05
AT3G25700	2.07084	2.30677e-15
AT3G25710	1.18626	4.2841e-09
AT3G25717	1.80514	2.44997e-12
AT3G25730	1.4185	4.73265e-13
AT3G25770	2.54201	0.000130555
AT3G25780	1.94854	4.14371e-09
AT3G25790	4.03293	1.18007e-09
AT3G25820	2.67471	1.61744e-11
AT3G25830	3.01459	1.51404e-58
AT3G25900	2.27851	1.02711e-29
AT3G25980	1.50282	5.8063e-10
AT3G26050	3.67536	1.91104e-06
AT3G26125	6.11545	6.29046e-08
AT3G26310	1.40694	0.000359254
AT3G26330	1.22453	9.72421e-05
AT3G26340	1.49329	8.61307e-08
AT3G26445	1.5907	0.000472822
AT3G26450	2.13632	5.18223e-35
AT3G26460	2.64273	0.00462409
AT3G26490	1.42295	6.91166e-05
AT3G26590	1.45868	1.75996e-05
AT3G26610	2.493	1.94008e-07
AT3G26830	3.75461	0.00676439
AT3G26840	1.8025	3.60728e-09
AT3G26960	3.3139	1.25954e-06
AT3G27060	2.38587	8.49727e-52
AT3G27170	1.05046	2.21402e-06
AT3G27200	3.50242	5.61957e-23
AT3G27230	1.27875	1.4979e-15
AT3G27270	1.08997	0.00312737
AT3G27280	1.02742	2.04505e-06
AT3G27360	1.18799	4.29122e-07
AT3G27400	2.935	3.79346e-08
AT3G27500	3.57811	1.04738e-07
AT3G27550	1.2877	0.00419742
AT3G27620	3.14016	6.69996e-05
AT3G27640	6.39626	6.94056e-09
AT3G27730	2.72792	6.17521e-05
AT3G27865	1.23888	0.00432362
AT3G27884	1.39319	9.02346e-05
AT3G27960	1.18918	2.52528e-12
AT3G27970	6.34062	8.0164e-06
AT3G28070	1.51513	7.4857e-08
AT3G28080	3.63703	5.44083e-11
AT3G28130	2.00565	4.08803e-15
AT3G28153	2.75045	0.00613141
AT3G28180	1.94393	7.02999e-36
AT3G28290	2.19744	2.81303e-21
AT3G28420	2.63081	0.0028542
AT3G28550	3.8369	9.86107e-11
AT3G28760	1.18255	6.10962e-05
AT3G28857	4.60063	6.73476e-10
AT3G28860	1.6173	6.72955e-31
AT3G28890	2.84054	3.09524e-08
AT3G28930	3.86228	3.12742e-09
AT3G28940	1.07506	3.14686e-10
AT3G29030	3.71382	6.54556e-49
AT3G29250	2.01506	2.78054e-15
AT3G29280	2.90427	0.00774178
AT3G29320	1.05231	8.86732e-11
AT3G29360	1.3425	5.26179e-31
AT3G29375	1.30295	2.26217e-05
AT3G29575	1.13242	8.78578e-07
AT3G29630	3.11995	2.36664e-06
AT3G29780	1.55367	0.00759293
AT3G30214	1.15266	0.000437762
AT3G30725	4.64805	0.00901555
AT3G30875	1.95772	1.79418e-10
AT3G32030	3.94643	0.00352652
AT3G32980	1.4657	1.06699e-18
AT3G41768	3.52172	1.87907e-09
AT3G42660	2.10213	1.80681e-16
AT3G42725	3.04636	0.000152272
AT3G42800	1.91017	6.21857e-09
AT3G42950	1.07382	2.27439e-10
AT3G43190	1.25743	1.85543e-05
AT3G43720	1.78312	8.08836e-35
AT3G43810	1.06783	1.91229e-15
AT3G43890	3.00899	0.000901806
AT3G43960	3.95174	3.35611e-13
AT3G44050	3.22275	7.91217e-19
AT3G44220	2.49323	2.19827e-09
AT3G44326	1.44041	0.000302312
AT3G44510	1.42062	0.000104656
AT3G44540	1.25199	0.0010806
AT3G44550	3.04687	4.11399e-06
AT3G44610	1.07162	1.12355e-06
AT3G44730	2.21211	1.21502e-15
AT3G44750	1.53128	3.11463e-16
AT3G44765	4.44367	4.71797e-07
AT3G44770	3.7757	0.000749809
AT3G44850	1.06832	1.94776e-05
AT3G44940	1.28917	4.46375e-08
AT3G44960	4.50425	9.82538e-06
AT3G44990	2.86142	4.12904e-44
AT3G45010	2.23667	2.28857e-35
AT3G45030	1.3035	1.49858e-19
AT3G45070	4.2536	4.40431e-16
AT3G45080	4.71838	0.00786128
AT3G45090	1.39461	1.37624e-13
AT3G45160	2.6169	1.09025e-06
AT3G45230	1.36539	1.44583e-08
AT3G45280	3.11461	0.000257642
AT3G45430	2.9966	1.20995e-07
AT3G45530	1.97777	0.000136156
AT3G45680	2.66786	3.42448e-07
AT3G45700	2.22922	5.50989e-17
AT3G45710	1.82439	6.85344e-20
AT3G45780	1.04413	1.89667e-06
AT3G45850	1.95372	6.95519e-21
AT3G45870	1.58562	0.00568277
AT3G45930	1.19598	1.03887e-06
AT3G46320	1.69288	2.64089e-08
AT3G46400	3.50151	0.000411314
AT3G46540	1.17413	1.10064e-09
AT3G46550	1.52067	1.50324e-05
AT3G46700	1.44919	1.76048e-10
AT3G46880	5.28599	0.000838097
AT3G46900	3.84963	1.07479e-10
AT3G46940	4.51797	5.17433e-25
AT3G46970	1.0713	2.28117e-07
AT3G47040	1.54361	0.00675006
AT3G47380	3.52541	1.83541e-05
AT3G47400	1.65489	0.000194854
AT3G47420	1.52174	5.34384e-11
AT3G47460	1.58772	2.11733e-06
AT3G47540	2.01235	7.16111e-07
AT3G47590	1.12756	3.84615e-06
AT3G47690	1.2234	2.56603e-05
AT3G47780	1.15628	2.10131e-05
AT3G47790	3.6868	4.56378e-06
AT3G47820	1.15684	0.00789645
AT3G48100	1.05304	1.78977e-09
AT3G48187	1.9704	2.47967e-06
AT3G48260	1.50185	9.06259e-06
AT3G48340	1.611	0.00143289
AT3G48350	1.60277	9.64219e-13
AT3G48410	1.04949	0.00589179
AT3G48425	2.32447	5.64652e-08
AT3G48440	1.62578	3.07246e-05
AT3G48460	1.97057	2.95087e-19
AT3G48490	3.31924	7.95496e-05
AT3G48540	2.37712	0.00109765
AT3G48610	2.30964	7.3778e-33
AT3G48670	1.53473	0.000237325
AT3G48720	1.11963	7.35541e-10
AT3G48730	1.23663	1.36344e-16
AT3G48970	2.21453	2.16925e-26
AT3G48980	1.06425	8.29317e-05
AT3G49070	1.70303	5.54898e-10
AT3G49110	2.79059	0.00549297
AT3G49170	1.2706	0.000322813
AT3G49190	2.91967	4.7545e-05
AT3G49220	2.32993	1.03885e-62
AT3G49250	1.30516	7.43173e-06
AT3G49330	2.52528	1.21778e-08
AT3G49380	2.71051	0.00618178
AT3G49410	1.80683	0.000246862
AT3G49570	3.35234	0.000269009
AT3G49580	3.02598	1.46071e-06
AT3G49620	1.91768	0.00119887
AT3G49670	2.06746	4.00457e-31
AT3G49680	1.35385	1.31257e-15
AT3G49725	1.15077	6.15107e-06
AT3G49750	1.83207	3.17613e-07
AT3G49820	1.49496	0.00395844
AT3G49900	1.01722	0.000922207
AT3G49930	1.1818	0.00716843
AT3G49960	4.63003	1.37299e-05
AT3G49970	2.6077	0.00164172
AT3G50050	1.2013	9.38083e-07
AT3G50070	1.10506	3.96664e-06
AT3G50110	1.53608	1.95319e-07
AT3G50120	2.11289	1.4487e-09
AT3G50130	2.80324	5.76009e-07
AT3G50220	2.83709	4.29491e-10
AT3G50300	2.64468	1.57477e-10
AT3G50340	1.39807	3.7159e-11
AT3G50390	5.74936	0.000121627
AT3G50400	1.5174	0.00933734
AT3G50760	1.49959	6.09057e-05
AT3G50890	4.62958	3.186e-09
AT3G50900	1.29729	0.000489572
AT3G50930	2.22692	7.6939e-05
[truncated: 1,562 more rows]

## Sheet: Sensor2-induced genes
Gene ID	hmr-5_27S vs. hmr-5_21S log2FC	hmr-5_27S vs. hmr-5_21S p value
AT1G01190	2.20049	1.93329e-05
AT1G01560	3.62311	8.20731e-07
AT1G02205	1.6173	2.05441e-22
AT1G02390	1.82309	3.74785e-11
AT1G02400	1.48305	0.00214538
AT1G02660	1.0508	3.86956e-11
AT1G02670	1.26584	9.28439e-05
AT1G02810	1.01573	1.84224e-05
AT1G03170	1.32351	0.00232591
AT1G03445	1.64287	0.00340484
AT1G03470	1.22463	3.52872e-07
AT1G03770	1.31069	2.39897e-07
AT1G04047	1.89608	0.00188817
AT1G04163	1.98692	1.12781e-06
AT1G04330	1.15849	0.00718001
AT1G04490	1.55434	0.00270969
AT1G04570	1.50256	0.0033181
AT1G05400	1.69662	0.00651881
AT1G05575	2.11368	4.41923e-09
AT1G06080	1.51472	1.49676e-07
AT1G06143	1.16595	0.000972655
AT1G06263	1.00216	6.04817e-05
AT1G06267	1.23699	0.0015733
AT1G06277	1.07835	0.00354907
AT1G06283	1.41298	8.1125e-07
AT1G07135	2.94753	4.99421e-08
AT1G07350	1.09436	5.46978e-15
AT1G07400	1.95078	0.000737771
AT1G07430	1.52885	0.00041861
AT1G07887	2.49711	0.00512483
AT1G07900	1.50504	0.00937946
AT1G08115	1.32056	5.24042e-13
AT1G08310	1.12696	0.00112541
AT1G08430	1.98388	1.59108e-12
AT1G08630	1.64474	6.07882e-14
AT1G09070	1.27907	3.29418e-18
AT1G09220	1.09569	0.00425651
AT1G09410	1.18313	0.00697936
AT1G09680	1.14261	0.00900961
AT1G09930	3.51539	0.0051847
AT1G09932	2.76276	0.000175731
AT1G09947	1.36907	0.00131972
AT1G09950	3.5362	2.66021e-11
AT1G10340	2.05187	5.46513e-10
AT1G10460	1.32243	0.00846376
AT1G10560	1.43124	5.61033e-05
AT1G11100	1.05358	9.52603e-07
AT1G11960	1.8634	6.15767e-15
AT1G12210	1.06175	0.000668541
AT1G12420	1.44241	4.37805e-15
AT1G12490	4.77154	0.00503086
AT1G12610	8.15539	5.1819e-07
AT1G12830	1.33486	0.000758366
AT1G13130	1.10628	0.00311445
AT1G13340	1.21998	0.000280148
AT1G13635	1.52758	1.34684e-08
AT1G13790	1.58712	0.000165462
AT1G13800	1.43538	0.000720202
AT1G14480	1.87435	4.15002e-12
AT1G15010	3.31255	1.02121e-23
AT1G15015	5.26943	0.000764
AT1G15510	1.32339	9.41982e-07
AT1G15580	1.6766	0.000127038
AT1G15790	1.47692	0.000186482
AT1G15870	1.29798	0.0025517
AT1G16110	1.19745	0.00017501
AT1G16130	1.0464	0.000180981
AT1G16705	4.48437	0.00320811
AT1G17380	3.08342	3.16494e-10
AT1G17420	2.82048	9.18205e-26
AT1G17460	1.80514	1.70197e-15
AT1G17750	1.38458	1.90419e-07
AT1G17810	1.83265	0.000386165
AT1G18300	2.81657	7.01321e-34
AT1G18400	1.08217	3.06018e-08
AT1G18570	1.35948	5.99047e-08
AT1G18740	1.60774	8.90206e-16
AT1G18890	1.00044	1.60461e-10
AT1G18990	1.59693	2.3792e-05
AT1G19020	1.64193	9.15109e-06
AT1G19180	1.51403	8.71808e-12
AT1G19210	8.64414	5.34708e-06
AT1G19373	1.71316	1.54975e-05
AT1G19376	1.62141	5.52473e-05
AT1G19530	1.03153	7.37989e-06
AT1G20310	3.29261	0.000144617
AT1G20450	1.31081	4.91524e-23
AT1G20510	1.68185	9.33029e-09
AT1G20520	3.42232	5.77318e-05
AT1G20823	1.35678	1.82978e-07
AT1G21326	1.56363	0.00510507
AT1G21520	1.23412	5.96068e-05
AT1G22370	1.11683	1.49067e-09
AT1G22990	1.89852	0.000310079
AT1G23450	1.05221	0.000851329
AT1G23460	1.23509	9.16756e-15
AT1G23710	1.3104	2.3843e-16
AT1G24030	1.22807	2.70186e-05
AT1G24140	1.59586	0.0043853
AT1G24330	1.44221	1.1212e-07
AT1G26730	1.04497	0.000118416
AT1G26800	1.1732	2.4795e-08
AT1G27730	4.13756	5.49432e-11
AT1G27770	1.78158	1.04615e-05
AT1G28370	3.61741	1.6803e-05
AT1G29465	1.01043	1.13049e-05
AT1G29490	1.83283	1.23865e-05
AT1G30040	1.62782	7.84098e-15
AT1G30070	1.09573	6.6352e-05
AT1G30100	1.62363	0.0022762
AT1G30135	4.22303	0.00339504
AT1G30190	3.53064	0.000388898
AT1G30370	1.20336	0.000636733
AT1G32560	1.59606	0.00927081
AT1G32640	1.50627	8.55778e-17
AT1G32928	1.27067	2.09243e-05
AT1G33760	2.59815	0.000260288
AT1G33770	1.3466	1.28242e-05
AT1G34180	1.79045	4.90486e-11
AT1G34520	1.69371	0.00176252
AT1G35210	3.84357	1.29785e-11
AT1G35625	1.54548	5.54775e-05
AT1G35660	1.15353	2.83566e-08
AT1G44130	3.83446	1.45926e-08
AT1G44830	2.36507	1.86266e-09
AT1G49490	2.96972	3.38044e-05
AT1G49620	1.18185	0.00470958
AT1G49900	2.84358	4.43083e-08
AT1G50740	2.24097	2.94409e-06
AT1G51090	1.84776	0.00494248
AT1G51480	1.70415	0.00959278
AT1G51530	2.50201	0.00643496
AT1G52000	1.05004	5.59158e-05
AT1G52830	1.22696	0.000735423
AT1G53450	1.01242	5.81453e-12
AT1G53480	3.40715	2.30662e-17
AT1G53540	4.66772	8.79226e-05
AT1G53690	1.22722	0.000570368
AT1G54020	2.54759	8.56924e-08
AT1G54050	1.06213	0.000170644
AT1G54680	1.15577	0.000279468
AT1G55180	1.20665	2.67825e-05
AT1G56060	4.49924	6.30164e-05
AT1G56300	1.22836	1.50376e-16
AT1G56540	1.09422	8.00343e-05
AT1G56660	4.82303	5.16044e-06
AT1G58400	1.06943	2.62023e-06
AT1G58420	1.45127	0.0047983
AT1G59860	2.05661	5.92461e-08
AT1G60190	2.8119	4.37688e-09
AT1G61340	3.56433	4.71228e-07
AT1G61460	1.43866	5.47034e-05
AT1G61470	2.01976	2.67602e-06
AT1G61480	2.35299	0.00227575
AT1G61750	1.89691	0.00964284
AT1G61890	1.08011	0.00393632
AT1G62910	1.13637	0.000855168
AT1G63250	1.08299	0.000223994
AT1G63520	1.51877	2.40762e-05
AT1G63835	4.40676	0.00354335
AT1G63860	1.60997	6.01075e-15
AT1G64065	1.2763	3.31918e-05
AT1G64210	1.08874	0.00467693
AT1G64563	1.13337	5.45896e-06
AT1G64795	2.79846	0.00101679
AT1G65310	1.14553	1.27857e-16
AT1G65486	1.24604	0.00158189
AT1G65510	1.14649	8.38819e-05
AT1G65560	1.0044	9.67425e-06
AT1G65642	3.02366	0.00909119
AT1G65970	1.16762	4.14234e-18
AT1G66020	1.19668	0.00159076
AT1G66080	1.11228	0.000154274
AT1G66090	2.88668	4.46219e-09
AT1G66160	2.19747	4.28399e-14
AT1G66400	2.22858	3.3752e-17
AT1G66500	3.00345	5.2309e-46
AT1G67265	1.12934	0.000221535
AT1G67370	1.67505	8.42133e-05
AT1G67470	1.41117	1.38296e-09
AT1G67810	1.05177	7.11044e-06
AT1G67856	3.70994	0.000107351
AT1G67920	1.27121	0.000721518
AT1G67970	1.58421	3.91505e-09
AT1G68725	1.70549	8.05515e-06
AT1G69430	1.27206	0.00121715
AT1G69840	1.22383	2.28e-15
AT1G70130	2.07581	0.00103053
AT1G70420	1.22147	2.06927e-10
AT1G70430	1.05907	2.08047e-06
AT1G70500	1.3093	9.31295e-07
AT1G70720	2.6354	0.00591046
AT1G70985	1.28644	0.000452818
AT1G71930	1.20799	0.00830849
AT1G72060	1.22559	9.59568e-05
AT1G72240	2.15469	6.63008e-08
AT1G72416	1.11504	2.88794e-10
AT1G72520	2.51083	3.90143e-05
AT1G72660	3.93805	5.07828e-16
AT1G72900	1.65124	3.86423e-08
AT1G72910	1.63248	0.00675004
AT1G72920	3.10777	5.14418e-13
AT1G72930	1.49177	0.000217153
AT1G72940	1.40943	4.69517e-09
AT1G73190	1.72171	0.000121704
AT1G73540	2.91856	1.52908e-36
AT1G73805	2.06093	0.00357413
AT1G74310	1.80483	4.57282e-13
AT1G74420	1.13504	0.00106394
AT1G74440	1.97025	8.47341e-07
AT1G74450	2.14162	1.26167e-20
AT1G74630	1.36123	0.00201338
AT1G74830	1.26559	0.000864685
AT1G74930	3.88574	3.25585e-06
AT1G75060	1.11778	0.000276571
AT1G75490	1.02868	0.000323234
AT1G75945	3.87146	3.5191e-08
AT1G76040	1.20308	1.03941e-08
AT1G76600	1.14527	5.6244e-06
AT1G76650	2.66497	0.00012453
AT1G76870	1.424	3.45188e-05
AT1G77520	1.37432	0.00994076
AT1G77640	1.14716	0.00288617
AT1G78070	1.35485	0.000758776
AT1G78280	1.01873	3.38643e-06
AT1G78930	1.25471	2.93853e-08
AT1G79529	1.28846	6.04542e-05
AT1G80660	3.17517	0.000294539
AT1G80840	4.06976	6.67968e-11
AT2G01300	2.12683	1.03464e-08
AT2G01422	2.59464	3.1866e-36
AT2G01740	1.18764	0.0062275
AT2G01770	2.38533	0.00578594
AT2G02010	1.29272	0.00883936
AT2G02350	1.71394	0.00223587
AT2G03020	2.29163	0.000219136
AT2G03090	1.1694	0.000612975
AT2G04135	5.33257	0.000622258
AT2G04460	2.09982	0.00214959
AT2G05280	1.67522	3.62495e-06
AT2G05290	1.11508	0.000580233
AT2G05300	1.2765	2.26704e-06
AT2G05365	1.32055	4.45184e-14
AT2G06530	1.36779	4.56921e-13
AT2G07213	3.13666	8.98073e-05
AT2G07605	1.05656	3.9988e-05
AT2G07615	1.14241	2.86681e-05
AT2G07663	1.27137	0.000218349
AT2G07664	1.10059	0.000100762
AT2G07672	1.01391	0.000286706
AT2G07701	1.2083	0.000235338
AT2G07722	1.95037	8.10811e-16
AT2G07758	1.57331	0.00315616
AT2G07765	1.3205	4.52453e-07
AT2G08455	1.24368	5.18121e-07
AT2G08740	2.24184	0.00416191
AT2G08760	1.3056	3.92905e-14
AT2G09195	2.30809	0.00362659
AT2G14290	4.50773	2.49315e-05
AT2G14775	1.4877	0.00323204
AT2G15400	1.29902	0.000551448
AT2G15630	1.35211	0.001028
AT2G17040	2.11127	2.71096e-06
AT2G17442	1.61731	0.00196929
AT2G17840	1.67727	1.20188e-17
AT2G18000	1.13754	0.00963449
AT2G18010	2.11728	0.00108315
AT2G18060	1.74867	0.00117062
AT2G18180	2.33609	6.46253e-07
AT2G18193	1.76794	1.32564e-11
AT2G18490	1.38436	0.00220486
AT2G18550	3.60987	0.0095023
AT2G18690	1.6118	3.78015e-13
AT2G19310	1.21916	1.0339e-12
AT2G19890	2.90757	0.00386709
AT2G20142	2.05119	2.62968e-08
AT2G20150	2.69452	0.00679884
AT2G20560	2.44121	7.76633e-21
AT2G21500	1.12715	3.23905e-09
AT2G21510	1.74114	0.00120081
AT2G21640	1.16255	0.00107633
AT2G22070	1.18449	0.00219831
AT2G22500	1.93639	7.75871e-18
AT2G22760	4.66939	5.60545e-05
AT2G22810	3.2168	6.31074e-09
AT2G22860	1.43884	3.43874e-12
AT2G23321	3.2632	0.000943346
AT2G23810	1.25681	0.000916011
AT2G24110	1.11502	0.00414654
AT2G24120	1.12351	1.52872e-13
AT2G24600	2.42289	9.50316e-05
AT2G24680	2.21969	0.00234992
AT2G24710	1.02931	0.00519068
AT2G25140	1.29118	1.81531e-10
AT2G25250	1.02658	8.04666e-07
AT2G25460	2.85071	7.96322e-05
AT2G25470	1.09324	0.00405074
AT2G26150	2.41787	1.7201e-06
AT2G26190	1.02601	4.75114e-06
AT2G26530	1.51367	0.00381746
AT2G27080	1.99553	2.15959e-06
AT2G27630	1.87357	0.00572187
AT2G28400	1.40272	1.09993e-06
AT2G28500	1.32975	3.1661e-06
AT2G29130	2.07173	3.19913e-11
AT2G30020	2.73244	7.75079e-09
AT2G30040	1.13866	2.14532e-06
AT2G30250	1.20265	3.03252e-12
AT2G30480	1.6518	3.78749e-13
AT2G30540	1.05759	0.000121479
AT2G31840	1.1035	0.000737607
AT2G31865	1.35959	3.64987e-08
AT2G31880	1.0179	2.17639e-07
AT2G31970	1.081	2.64223e-06
AT2G32120	1.73075	2.35641e-13
AT2G32130	4.64703	0.00978797
AT2G32140	3.85297	0.00323827
AT2G32190	1.79628	1.05199e-06
AT2G32200	3.06905	2.62972e-06
AT2G32210	2.11118	7.64952e-06
AT2G33130	4.78036	0.00474914
AT2G33240	1.32238	0.00448934
AT2G33580	1.83692	2.06131e-11
AT2G34600	2.1326	0.00020162
AT2G34655	1.9878	9.47224e-07
AT2G34900	1.0783	1.02918e-08
AT2G35140	1.1988	0.000668617
AT2G35210	1.20364	8.37233e-05
AT2G35290	1.40124	0.000429971
AT2G35658	1.85232	0.00376926
AT2G35743	1.29765	5.88825e-14
AT2G35930	1.5951	0.000387516
AT2G35980	1.08392	0.00342598
AT2G36220	1.90803	2.50824e-16
AT2G36650	1.47936	0.00637478
AT2G36730	2.33804	0.00578863
AT2G37090	1.61276	7.0235e-11
AT2G38255	1.5616	0.00196098
AT2G38370	1.48842	1.14467e-06
AT2G38470	2.5922	3.34408e-06
AT2G38790	1.00842	0.00109973
AT2G39220	1.27693	9.2435e-07
AT2G39230	1.44848	0.000461039
AT2G39620	1.97551	0.00159515
AT2G39650	2.11526	5.54597e-12
AT2G39855	2.5436	1.08504e-07
AT2G40000	2.52517	5.68536e-42
AT2G40140	1.48548	0.000129218
AT2G40320	1.05338	2.16649e-07
AT2G40340	1.53934	2.72319e-09
AT2G40670	1.0711	4.31012e-06
AT2G41010	2.25192	1.06028e-17
AT2G41100	1.61431	6.93664e-14
AT2G41240	2.55757	2.08779e-05
AT2G41610	1.34505	0.00734771
AT2G42610	1.00814	1.2442e-05
AT2G42760	1.73325	0.000688295
AT2G44080	1.38673	9.65035e-08
AT2G44200	1.20572	0.00436534
AT2G44290	1.29631	1.92004e-10
AT2G44460	1.04344	0.00102778
AT2G44840	3.44131	6.0243e-15
AT2G46240	1.16184	1.66934e-05
AT2G46400	3.65105	2.1007e-10
AT2G46610	1.13476	8.42239e-08
AT2G46990	1.74908	0.000294598
AT2G47180	2.46051	3.96298e-51
AT3G01145	1.18238	0.000218154
AT3G01155	1.67463	5.33154e-07
AT3G01580	1.3157	0.00447161
AT3G01695	1.4565	3.49487e-15
AT3G01710	1.30243	0.00862843
AT3G01830	3.98163	0.00496175
AT3G01835	1.92771	5.59752e-13
AT3G01845	1.62427	2.9045e-10
AT3G02040	1.15453	7.80979e-09
AT3G02115	1.75902	0.00478194
AT3G02465	1.32115	0.000540889
AT3G02620	2.35348	1.03001e-24
AT3G02800	1.0109	0.00569072
AT3G02832	1.33198	3.11587e-08
AT3G02840	5.34007	4.23171e-08
AT3G03020	1.01605	1.10647e-05
AT3G03030	1.05045	7.46816e-05
AT3G03280	1.52306	0.000113966
AT3G03470	1.01052	2.52669e-08
AT3G04640	1.43286	0.00828435
AT3G05727	1.99202	0.000152372
AT3G06435	1.14378	1.35737e-07
AT3G07150	2.1829	0.000419837
AT3G07520	1.00634	0.000257437
AT3G08070	4.56569	3.58649e-07
AT3G08595	1.78079	0.00176927
AT3G08720	1.23317	2.62663e-07
AT3G08790	4.37107	0.00455745
AT3G08820	1.23591	0.00604914
AT3G08990	1.02079	0.0019698
AT3G09640	3.01239	0.000251406
AT3G09830	1.01412	1.0186e-06
AT3G10100	1.65243	0.000827231
AT3G10300	1.19304	4.60612e-08
AT3G10450	1.64598	3.53449e-19
AT3G10930	2.9274	2.04714e-05
AT3G10985	1.0684	2.66148e-14
AT3G11020	1.53371	2.6238e-09
AT3G11050	1.35621	0.0072663
AT3G12520	1.06192	4.53139e-07
AT3G12580	2.59638	6.46111e-39
AT3G12830	1.19083	7.00551e-06
AT3G12833	3.90934	0.000622338
AT3G13277	1.07959	1.51664e-12
AT3G13437	2.01772	0.000669944
AT3G13470	1.27768	1.51751e-14
AT3G13680	2.39986	0.000400285
AT3G14200	1.46394	3.02105e-15
AT3G14550	1.24412	0.00861014
AT3G14590	1.06409	2.15328e-07
AT3G14620	1.28512	6.71861e-07
AT3G15140	1.08798	0.000574676
AT3G15210	1.12211	2.84276e-08
AT3G15440	1.68576	5.7897e-05
AT3G15530	1.01471	4.12355e-07
AT3G15540	2.05485	2.55663e-11
AT3G15590	1.09013	3.00651e-07
AT3G16020	1.95592	0.000105432
AT3G16050	1.20352	7.26413e-11
AT3G16120	1.43888	0.00100782
AT3G16510	1.27601	0.00221697
AT3G16650	1.15734	0.000215697
AT3G16860	1.64908	1.44036e-10
AT3G16920	1.07152	2.87835e-13
AT3G17170	1.14991	0.000450439
AT3G17330	1.09146	1.00532e-11
AT3G17611	1.02437	2.02667e-06
AT3G17660	1.35908	0.000312397
AT3G17690	2.19613	6.98507e-06
AT3G18610	1.41603	9.63788e-07
AT3G18710	1.00009	4.11174e-08
AT3G19240	1.24185	3.09042e-14
AT3G19580	1.49057	9.49324e-15
AT3G20340	1.16938	2.47823e-06
AT3G20540	1.0313	5.14957e-10
AT3G21320	2.95302	0.000180545
AT3G22830	1.68732	1.72877e-06
AT3G22910	1.66657	0.00068531
AT3G22961	1.00916	0.00162192
AT3G23020	1.45299	0.000129516
AT3G23170	1.41162	1.67777e-09
AT3G23250	2.1183	0.000863908
AT3G23350	5.43666	0.000353771
AT3G23510	1.23135	5.54921e-19
AT3G23710	1.00419	6.88522e-07
AT3G24500	2.43454	6.83905e-24
AT3G24535	1.416	0.00177038
AT3G25013	1.72534	1.29569e-07
AT3G25230	1.08058	2.13876e-11
AT3G25250	1.44423	0.000111516
AT3G25400	1.73289	6.61489e-05
AT3G25510	1.24964	0.000368084
AT3G25780	1.4206	3.70988e-07
AT3G26125	1.39025	0.000677563
AT3G26170	1.92372	1.77522e-24
AT3G26782	1.01646	0.00157181
AT3G26790	2.14473	0.00692122
AT3G26960	1.91997	0.000171153
AT3G26980	1.05901	1.13302e-05
AT3G27200	1.07453	6.12435e-08
AT3G27440	1.13026	0.000351766
AT3G27540	1.37969	2.02452e-07
AT3G27550	1.06805	0.00759994
AT3G28340	1.70464	3.122e-11
AT3G28570	1.99323	0.00535452
AT3G28890	1.82128	2.40719e-06
AT3G28899	2.22828	4.27414e-05
AT3G29000	3.35659	7.12716e-07
AT3G29252	5.12725	0.00150379
AT3G29370	1.06685	0.000437172
AT3G29639	1.71451	0.00549112
AT3G29644	1.35637	1.16627e-07
AT3G29810	1.54494	8.87066e-21
AT3G30844	3.45434	0.00192194
AT3G41768	2.45851	3.43841e-06
AT3G43970	2.12077	0.00831517
AT3G44260	3.44878	2.35615e-06
AT3G44400	1.05852	4.34702e-08
AT3G44690	1.17299	2.73938e-05
AT3G45870	1.76466	0.00087588
AT3G45970	1.43366	3.51054e-12
AT3G46230	2.8671	0.00238893
AT3G46330	1.22715	0.00164035
AT3G46340	2.6113	0.0048417
AT3G46620	1.84225	4.65297e-16
AT3G46930	1.02569	1.91568e-06
AT3G47875	1.10664	0.000743317
AT3G48500	1.17551	4.9994e-09
AT3G48830	1.23962	5.8351e-06
AT3G48835	1.44496	0.00292333
AT3G49130	2.27523	0.00135511
AT3G49142	1.14266	0.000255568
AT3G49530	1.81908	7.2283e-17
AT3G49570	1.95638	0.0028623
AT3G49730	1.69393	0.00508597
AT3G49780	1.23656	0.000878155
AT3G49830	1.87966	0.00171061
AT3G50060	2.2131	5.15091e-10
AT3G50220	1.3297	2.39793e-05
AT3G50800	2.86653	7.5548e-14
AT3G50930	3.37292	2.13455e-11
AT3G51960	1.25803	0.000144063
AT3G52400	1.58071	3.08283e-09
AT3G52450	1.56119	0.000482728
AT3G53230	1.41118	8.29741e-18
AT3G54000	1.73664	2.10337e-12
AT3G54020	1.66275	0.000276585
AT3G54530	5.11536	0.00129195
AT3G55980	2.77577	2.90479e-07
AT3G56400	2.97025	4.86901e-12
AT3G56550	1.09263	0.00445209
AT3G56710	3.01765	3.24462e-06
AT3G56790	3.83966	1.10307e-07
AT3G56880	1.70571	1.05494e-17
AT3G56970	1.2399	0.00137417
AT3G56980	1.10175	1.86152e-05
AT3G57160	1.06062	0.00555006
AT3G57450	1.03445	6.84381e-09
AT3G57530	1.22836	1.8451e-08
AT3G57880	1.0151	6.9499e-12
AT3G59900	1.44577	1.33543e-13
AT3G60140	1.6842	5.03422e-10
AT3G60160	1.14799	0.00521699
AT3G60550	1.57434	9.20644e-08
AT3G61090	1.84763	0.00624811
AT3G61190	3.41311	8.68824e-15
AT3G61390	1.92339	5.55521e-06
AT3G61640	1.01667	0.000160153
AT3G61780	1.22113	3.73743e-09
AT3G62070	1.4378	0.000364026
AT3G62260	2.44671	1.33575e-06
AT3G62455	1.85273	0.000603614
AT3G62850	3.06734	0.00393815
AT4G00930	1.06971	0.0015519
AT4G01010	1.23944	5.43825e-07
AT4G01360	2.05639	3.34355e-07
AT4G01540	1.92129	7.42386e-12
AT4G02200	1.47154	6.80748e-08
AT4G03340	5.66401	6.69213e-28
AT4G04810	1.02762	0.0013775
AT4G05631	1.21453	0.00545295
AT4G06010	1.68209	0.00284093
AT4G06015	1.60254	0.00204856
AT4G07820	1.76165	1.7364e-27
AT4G08040	1.59334	5.72496e-08
AT4G08160	1.77902	8.91171e-19
AT4G08210	1.58739	0.00074027
AT4G10200	1.76767	0.00871146
AT4G10250	3.43287	1.44046e-07
AT4G10310	1.57803	2.12143e-11
AT4G10420	1.26204	0.000409518
AT4G11280	3.03441	1.72595e-08
AT4G11690	1.43263	0.00189933
AT4G12290	1.33255	4.67752e-06
AT4G12400	2.20735	2.19632e-21
AT4G12410	1.78935	2.38777e-06
AT4G12720	1.8203	0.00131907
AT4G13245	1.60586	0.00557637
AT4G13395	5.19533	1.83643e-26
AT4G13750	1.07153	2.78284e-10
AT4G13790	2.00489	0.00180224
AT4G14365	1.64004	7.10663e-05
AT4G14370	1.93748	0.000415628
AT4G14560	1.45682	1.78572e-09
AT4G16780	1.03786	8.03852e-08
AT4G16957	1.04786	0.000577524
AT4G16960	1.07589	3.04492e-05
AT4G17230	1.11035	2.86717e-08
AT4G17470	1.0964	5.26831e-09
AT4G17490	2.13594	0.000121852
AT4G17500	1.01101	0.00280672
AT4G17615	1.33965	1.16084e-07
AT4G18940	1.27075	0.000939471
AT4G19050	1.51336	0.00317728
AT4G20320	1.27115	1.34319e-22
AT4G21200	1.91424	0.00750159
AT4G21320	1.12579	3.33105e-09
AT4G21323	1.0197	2.12746e-05
AT4G21880	1.64821	3.05605e-09
AT4G21940	1.19583	0.00125979
AT4G22210	5.458	5.54778e-05
AT4G22280	1.0858	0.00278089
AT4G22390	1.25908	0.00292025
AT4G22490	1.38709	1.85089e-06
AT4G22505	3.58272	4.56076e-05
AT4G22513	1.89382	0.000228441
AT4G22517	1.90968	0.00024236
AT4G22545	1.45685	8.85774e-05
AT4G22780	1.37833	2.85426e-13
AT4G23170	1.44316	0.00105509
AT4G23180	1.16797	6.61241e-07
AT4G23190	1.30748	0.00939512
AT4G23220	1.76889	0.00103287
AT4G23493	1.6976	1.06852e-09
AT4G23810	2.01796	0.00187581
AT4G24110	1.69821	5.78307e-05
AT4G24380	3.0443	1.29784e-08
AT4G24570	3.98383	3.19659e-07
AT4G25200	4.64468	5.05353e-06
AT4G25420	1.46235	5.8365e-06
AT4G25470	3.19887	4.16855e-05
AT4G25480	2.34709	0.000108821
AT4G25490	3.36344	0.00407744
AT4G25800	1.14555	0.00309419
AT4G25810	1.56803	1.7248e-20
AT4G26090	1.2851	2.07129e-08
AT4G26270	1.1943	1.81292e-05
AT4G27280	2.96632	7.63504e-10
AT4G27435	1.13053	5.41251e-06
AT4G27460	1.15084	2.02845e-06
AT4G27580	2.28709	0.0090245
AT4G27652	3.06293	6.04553e-07
AT4G27654	6.49898	0.000128892
AT4G27657	2.58301	2.91087e-07
AT4G28140	2.20626	0.00183346
AT4G29400	1.0337	0.00120125
AT4G29780	3.45083	5.74091e-08
AT4G30280	1.16394	2.65311e-14
AT4G30290	1.37377	9.83082e-17
AT4G30370	1.28837	1.78051e-05
AT4G30430	3.58735	1.45506e-05
AT4G31210	1.01032	3.52383e-08
AT4G31351	1.30403	4.39684e-13
AT4G31354	1.11177	6.60572e-09
AT4G31408	1.05726	2.80576e-11
AT4G32200	1.49391	2.89792e-10
AT4G33280	1.85442	0.00440785
AT4G33920	1.52177	2.72981e-11
AT4G33985	1.17249	6.13315e-06
AT4G34150	1.83093	3.76645e-05
AT4G34400	2.10727	0.00268454
AT4G34410	5.41511	0.00195747
AT4G35350	1.00363	1.5508e-11
AT4G35985	1.846	1.86104e-10
AT4G36110	1.63026	1.18341e-05
AT4G37220	1.26799	1.47307e-09
AT4G37240	1.12767	0.00429941
AT4G37290	4.94219	0.0034133
AT4G37580	1.3723	0.000438554
AT4G37770	2.58476	5.81773e-06
AT4G37850	1.37603	2.32314e-05
AT4G39530	1.00936	0.000929311
AT4G39570	1.01502	4.91649e-06
AT4G39670	1.00896	0.000478006
AT4G39890	2.04907	6.45266e-07
AT4G39952	1.12732	0.00119454
AT5G01100	1.88995	0.00399964
AT5G01180	1.17066	0.00301347
AT5G01210	1.06852	1.22459e-14
AT5G01380	1.65579	0.00147814
AT5G01570	1.14974	0.00739025
AT5G02055	1.35787	3.96903e-05
AT5G02200	1.71147	4.83693e-08
AT5G02760	1.27408	0.0029753
AT5G03170	1.0007	7.08644e-10
AT5G03210	2.30959	2.1301e-05
AT5G03720	1.76268	7.66902e-25
AT5G04780	1.04889	3.07382e-05
AT5G04890	1.14346	0.000581892
AT5G05290	2.34702	0.000684217
AT5G05320	1.1299	0.000272531
AT5G05365	1.34484	0.00152956
AT5G05410	3.23456	9.50942e-29
AT5G05965	1.33825	1.84639e-05
AT5G06320	1.68188	9.96037e-16
AT5G06520	4.88667	0.00437602
AT5G06540	2.48589	0.00505143
AT5G06740	1.05685	0.000934698
AT5G07515	5.31931	0.000563925
AT5G07745	1.02033	0.000121118
AT5G08240	1.52006	2.74938e-14
AT5G08600	2.02779	7.47428e-05
AT5G09505	1.34537	0.00241458
AT5G09515	1.3001	0.00398502
AT5G09540	1.11092	0.00218754
AT5G09865	4.71873	2.63052e-08
AT5G10100	1.41785	3.27876e-05
AT5G10380	1.40159	2.59149e-05
AT5G10695	2.46845	4.75041e-18
AT5G12020	3.58881	2.53123e-06
AT5G12030	1.97947	0.000271468
AT5G12110	2.13677	6.1559e-25
AT5G12880	1.49343	4.35204e-05
AT5G13190	1.84276	0.000402326
AT5G13200	1.47351	1.63485e-09
AT5G13225	1.37316	0.000109691
AT5G13230	1.56061	3.21272e-05
AT5G13700	1.62351	4.63943e-08
AT5G14840	1.1033	5.40838e-17
AT5G14920	1.18129	1.37168e-15
AT5G15160	1.11708	0.00154836
AT5G15190	1.26645	2.99528e-10
AT5G15360	5.04388	2.59935e-60
AT5G15500	2.7339	1.44311e-05
AT5G15630	1.18152	2.10264e-09
AT5G16200	1.64006	1.72356e-08
AT5G16360	1.26846	4.02115e-07
AT5G16530	1.57373	0.0027129
AT5G17270	1.06574	2.52513e-06
AT5G17350	3.67597	8.30419e-10
AT5G17760	1.01707	1.65296e-09
AT5G18065	1.16015	1.34228e-06
AT5G18340	1.76153	3.80067e-05
AT5G19240	2.05818	0.00039941
AT5G19870	1.75668	3.56663e-07
AT5G20240	1.88131	0.00572773
AT5G20420	1.16436	0.00508786
AT5G20710	1.47163	1.03612e-15
AT5G21960	3.61686	0.00229369
AT5G22250	2.85559	8.26957e-21
AT5G22500	2.57293	2.16792e-39
AT5G22580	1.32168	5.94572e-15
AT5G22690	1.61783	1.11099e-07
AT5G23370	1.15307	0.00103094
AT5G23480	1.64431	0.00266454
AT5G23840	1.00895	1.04165e-06
AT5G24210	1.77118	0.000108589
AT5G24240	1.57442	0.0024167
AT5G24280	1.2282	2.79091e-11
AT5G24580	1.11887	1.07572e-05
AT5G24590	1.7492	1.30577e-17
AT5G24990	1.26705	0.00834498
AT5G25440	1.38844	2.78479e-08
AT5G25450	2.44453	1.94392e-25
AT5G26270	1.69664	1.90755e-30
AT5G26770	2.15882	2.6717e-11
AT5G27420	1.72432	4.38619e-11
AT5G35735	1.05324	3.25598e-06
AT5G35940	1.03614	5.94799e-05
AT5G36002	1.13816	0.000107591
AT5G36270	1.60106	0.00676018
AT5G36870	1.5358	2.01227e-09
AT5G37400	1.49719	2.30481e-07
AT5G37440	1.29684	0.00129192
AT5G37478	1.25254	0.00836097
AT5G37540	1.01991	2.0563e-08
AT5G37670	1.9247	0.00072414
AT5G37770	1.72434	5.79278e-20
AT5G37950	1.08692	7.43623e-07
AT5G38344	1.13419	0.0012785
AT5G38350	1.34784	8.25496e-06
AT5G38700	1.55072	0.00715598
AT5G39670	3.25174	1.03784e-16
AT5G39785	2.02346	1.49478e-17
AT5G39790	1.23492	9.48418e-07
AT5G40020	2.12813	1.8575e-28
AT5G40420	1.07368	0.000110445
AT5G40460	1.06663	0.000397453
AT5G41550	2.0034	7.04329e-07
AT5G41740	2.06222	0.000362523
AT5G41750	4.21916	2.37711e-07
AT5G42050	1.21022	2.4005e-25
AT5G42053	4.0189	0.00143827
AT5G42370	1.15123	0.000294339
AT5G42380	5.35876	0.000273448
AT5G42530	1.1702	0.00307568
AT5G43620	2.75648	2.04679e-31
AT5G43650	4.64616	0.00706892
AT5G44350	1.56627	1.90774e-05
AT5G44440	3.23657	1.2836e-70
AT5G44980	1.38892	0.00105545
AT5G45110	1.50367	5.78517e-11
AT5G45340	2.86472	3.87025e-07
AT5G45630	3.5427	5.88905e-15
AT5G46040	1.56747	0.000136419
AT5G46100	1.06786	0.000301069
AT5G46460	1.2017	3.86278e-05
AT5G46710	1.60812	5.28949e-16
AT5G46915	4.26611	0.00587614
AT5G47070	1.24076	1.87627e-10
AT5G47230	1.88142	9.40142e-11
AT5G47740	1.06145	0.000244315
AT5G47850	4.61893	0.00220873
AT5G48570	3.22821	5.11533e-41
AT5G48740	1.53494	2.41906e-08
AT5G49110	1.34265	8.96055e-05
AT5G49330	1.7968	0.00905995
AT5G49630	1.47048	3.51242e-18
AT5G49690	1.32133	1.65528e-05
AT5G50335	1.56571	1.75111e-05
AT5G51190	4.315	5.37362e-10
AT5G51440	3.04565	2.34258e-24
AT5G51990	2.81076	0.00823436
AT5G52020	3.32458	0.000215802
AT5G52640	3.59363	1.17218e-15
AT5G53830	1.54354	4.97156e-13
AT5G54490	1.68884	1.31508e-06
AT5G54690	1.15587	6.03865e-07
AT5G54720	1.5374	8.48342e-06
AT5G54950	2.67822	0.001009
AT5G57010	1.96188	4.87255e-05
AT5G57560	2.02239	1.18426e-07
AT5G58120	1.64191	4.77708e-10
AT5G58590	1.14445	1.60507e-07
AT5G58680	4.41843	9.00525e-05
AT5G59260	1.03754	0.000802534
AT5G59490	1.26441	6.18142e-05
AT5G59550	1.27315	4.40747e-08
AT5G59570	1.16243	3.80581e-14
AT5G59590	1.00697	2.26519e-07
AT5G59820	2.55659	2.7309e-08
AT5G59845	1.69081	3.95179e-06
AT5G60040	1.13694	4.20272e-08
AT5G60060	1.6658	0.000488304
AT5G60250	1.01344	2.1738e-05
AT5G60310	1.09219	0.000485984
AT5G60650	1.43726	0.000429129
AT5G60800	1.55645	0.00684694
AT5G61290	1.45409	6.66627e-08
AT5G61360	1.05637	0.00215516
AT5G61370	1.14447	0.000847349
AT5G61600	2.47274	1.85672e-09
AT5G62020	1.46484	8.06645e-20
AT5G62280	1.28896	6.35379e-07
AT5G62470	1.69184	7.68529e-20
AT5G62520	2.14157	0.000690365
AT5G62570	1.12692	1.99817e-07
AT5G63130	2.12052	5.1353e-13
AT5G63350	2.2494	3.00128e-06
AT5G63770	1.11544	3.50796e-09
AT5G64060	1.43256	7.53341e-05
AT5G64190	2.12189	7.7678e-07
AT5G64210	2.79972	0.0013264
AT5G64310	1.03313	2.21963e-06
AT5G64510	2.93212	4.43612e-28
AT5G64710	1.35334	0.000260555
AT5G64870	2.98529	1.1141e-18
AT5G65140	1.85445	4.57625e-08
AT5G65300	2.39364	3.33115e-09
AT5G65350	1.53781	0.00689374
AT5G65850	1.07199	0.00220518
AT5G66070	1.5686	2.66588e-09
AT5G66210	2.14666	1.20813e-05
AT5G66260	1.38697	0.00953312
AT5G66350	1.13423	8.77789e-05
AT5G66480	1.23371	8.26578e-07
AT5G66631	1.19388	2.80973e-05
AT5G66650	1.5024	8.18092e-14
AT5G66675	1.01162	2.86327e-05
AT5G67020	1.08231	8.48435e-06
AT5G67060	1.38	0.00281527

## Sheet: Dual-sensor induced genes
Gene ID	hmr-5_27S vs. hmr-5_27 log2FC	hmr-5_27S vs. hmr-5_27 p value	hmr-5_27S vs. hmr-5_21S log2FC	hmr-5_27S vs. hmr-5_21S p value
AT4G25420	4.58677	2.49785e-16	1.46235	5.8365e-06
AT5G19870	3.38495	3.46696e-13	1.75668	3.56663e-07
AT4G33280	1.80974	0.00848094	1.85442	0.00440785
AT1G54020	4.83481	9.74456e-10	2.54759	8.56924e-08
AT1G10460	2.2969	0.000197236	1.32243	0.00846376
AT2G41610	3.20015	1.20017e-05	1.34505	0.00734771
AT1G66020	3.67517	1.29903e-09	1.19668	0.00159076
AT1G02810	1.20143	1.21789e-06	1.01573	1.84224e-05
AT4G25200	1.92062	0.00398241	4.64468	5.05353e-06
AT1G30040	1.37693	2.98771e-10	1.62782	7.84098e-15
AT3G56970	2.78751	2.45347e-05	1.2399	0.00137417
AT3G45870	1.58562	0.00568277	1.76466	0.00087588
AT3G56980	1.02448	0.000195413	1.10175	1.86152e-05
AT5G40020	3.05395	5.01322e-44	2.12813	1.8575e-28
AT5G65300	1.51968	0.00037805	2.39364	3.33115e-09
AT1G67370	1.83988	9.37544e-05	1.67505	8.42133e-05
AT3G61090	2.29796	0.00415752	1.84763	0.00624811
AT4G36110	2.53762	5.64537e-07	1.63026	1.18341e-05
AT4G11690	1.27487	0.00708901	1.43263	0.00189933
AT2G07722	1.91067	7.27305e-12	1.95037	8.10811e-16
AT1G70720	5.74321	0.000142818	2.6354	0.00591046
AT2G40320	2.6706	1.49341e-22	1.05338	2.16649e-07
AT1G54050	2.03728	3.20563e-07	1.06213	0.000170644
AT2G04460	6.84832	3.89177e-07	2.09982	0.00214959
AT2G07758	2.78259	0.000120294	1.57331	0.00315616
AT5G37478	3.5725	4.49753e-06	1.25254	0.00836097
AT5G54690	3.65601	6.36758e-22	1.15587	6.03865e-07
AT2G14290	4.12543	0.000181157	4.50773	2.49315e-05
AT4G27435	1.03461	0.000119675	1.13053	5.41251e-06
AT5G16530	2.46288	0.000174347	1.57373	0.0027129
AT1G70500	2.33653	7.27504e-13	1.3093	9.31295e-07
AT1G70985	4.72711	6.48821e-10	1.28644	0.000452818
AT1G76040	1.89633	2.32576e-12	1.20308	1.03941e-08
AT3G12520	1.54322	1.02697e-06	1.06192	4.53139e-07
AT3G10100	1.42731	0.00585299	1.65243	0.000827231
AT1G52000	3.42005	5.04375e-21	1.05004	5.59158e-05
AT2G07765	1.24114	5.09038e-06	1.3205	4.52453e-07
AT4G10310	2.49684	2.05551e-19	1.57803	2.12143e-11
AT4G29400	1.47694	0.000112022	1.0337	0.00120125
AT3G15140	1.761	2.12842e-06	1.08798	0.000574676
AT2G05365	1.56731	1.13813e-17	1.32055	4.45184e-14
AT2G42760	3.03188	0.000221282	1.73325	0.000688295
AT3G54530	4.90016	0.0034937	5.11536	0.00129195
AT5G61370	1.00317	0.00423685	1.14447	0.000847349
AT4G21940	1.57348	0.000489778	1.19583	0.00125979
AT1G20450	1.16217	1.73601e-08	1.31081	4.91524e-23
AT2G41240	3.29033	6.39391e-06	2.55757	2.08779e-05
AT4G06015	1.49905	0.00733456	1.60254	0.00204856
AT4G06010	1.85935	0.00588027	1.68209	0.00284093
AT1G29490	4.40656	3.19245e-09	1.83283	1.23865e-05
AT5G60060	2.86512	7.27872e-06	1.6658	0.000488304
AT1G77520	7.10395	4.7772e-08	1.37432	0.00994076
AT1G21520	1.2389	0.000298647	1.23412	5.96068e-05
AT2G29130	5.26869	3.17436e-19	2.07173	3.19913e-11
AT1G65310	7.55064	1.58198e-20	1.14553	1.27857e-16
AT2G21640	1.25107	0.00223375	1.16255	0.00107633
AT2G22760	3.23393	0.00304861	4.66939	5.60545e-05
AT5G38700	2.27781	0.000912844	1.55072	0.00715598
AT4G17470	5.08481	7.52756e-39	1.0964	5.26831e-09
AT1G20823	1.50096	2.0229e-06	1.35678	1.82978e-07
AT3G23020	1.07373	0.00882654	1.45299	0.000129516
AT2G18010	5.30708	7.79447e-06	2.11728	0.00108315
AT5G67020	3.17018	3.38658e-20	1.08231	8.48435e-06
AT3G13470	1.29141	5.67492e-14	1.27768	1.51751e-14
AT5G02760	1.13509	2.27144e-05	1.27408	0.0029753
AT5G22580	5.67955	3.3739e-12	1.32168	5.94572e-15
AT3G25230	1.00101	7.04387e-08	1.08058	2.13876e-11
AT3G02115	2.49329	0.00123449	1.75902	0.00478194
AT4G21880	1.35777	1.26636e-09	1.64821	3.05605e-09
AT1G76870	1.08013	0.00309062	1.424	3.45188e-05
AT5G49630	2.92687	2.12841e-43	1.47048	3.51242e-18
AT5G24990	1.49183	0.00482401	1.26705	0.00834498
AT4G22505	5.80347	3.3981e-05	3.58272	4.56076e-05
AT5G60650	2.01684	4.50898e-05	1.43726	0.000429129
AT2G24710	3.71589	1.99708e-09	1.02931	0.00519068
AT1G04330	7.40925	7.60825e-09	1.15849	0.00718001
AT4G22517	5.19672	1.18274e-07	1.90968	0.00024236
AT1G74630	1.42144	0.00373159	1.36123	0.00201338
AT4G22513	7.28593	2.08069e-08	1.89382	0.000228441
AT3G18710	2.03302	4.14148e-18	1.00009	4.11174e-08
AT3G50220	2.83709	4.29491e-10	1.3297	2.39793e-05
AT1G63520	2.48253	4.33352e-07	1.51877	2.40762e-05
AT5G48570	1.84593	8.6782e-14	3.22821	5.11533e-41
AT1G17420	1.75026	0.00165867	2.82048	9.18205e-26
AT3G26125	6.11545	6.29046e-08	1.39025	0.000677563
AT4G21200	3.32556	0.00122146	1.91424	0.00750159
AT3G27200	3.50242	5.61957e-23	1.07453	6.12435e-08
AT1G74420	3.00161	1.50797e-08	1.13504	0.00106394
AT4G22545	1.54371	7.81444e-05	1.45685	8.85774e-05
AT4G16780	1.04559	2.12522e-06	1.03786	8.03852e-08
AT1G15870	1.68198	0.000847034	1.29798	0.0025517
AT2G35210	2.67817	4.10441e-08	1.20364	8.37233e-05
AT1G49620	1.33472	0.000850572	1.18185	0.00470958
AT1G35210	1.28543	0.00608059	3.84357	1.29785e-11
AT3G26960	3.3139	1.25954e-06	1.91997	0.000171153
AT2G33240	1.39283	0.00351714	1.32238	0.00448934
AT1G23460	2.40377	5.23557e-36	1.23509	9.16756e-15
AT1G26730	2.56116	1.56508e-11	1.04497	0.000118416
AT4G17615	1.02155	0.000129535	1.33965	1.16084e-07
AT5G66350	1.01515	0.00280324	1.13423	8.77789e-05
AT3G24535	4.48733	8.74584e-09	1.416	0.00177038
AT4G13245	1.93765	0.00347671	1.60586	0.00557637
AT3G16920	2.82754	2.59936e-62	1.07152	2.87835e-13
AT5G44350	1.27792	0.000492453	1.56627	1.90774e-05
AT5G24580	4.413	1.11572e-19	1.11887	1.07572e-05
AT5G15630	3.10583	6.99482e-31	1.18152	2.10264e-09
AT5G59845	2.62476	2.84769e-06	1.69081	3.95179e-06
AT5G12110	1.39318	1.69756e-11	2.13677	6.1559e-25
AT1G70430	1.47723	8.91343e-08	1.05907	2.08047e-06
AT4G14560	1.93481	1.00196e-10	1.45682	1.78572e-09
AT3G25400	1.62879	0.000494956	1.73289	6.61489e-05
AT1G52830	5.76026	6.2006e-10	1.22696	0.000735423
AT4G37850	1.65367	9.2466e-06	1.37603	2.32314e-05
AT2G15400	1.53332	0.000216397	1.29902	0.000551448
AT5G48740	3.91937	3.27129e-21	1.53494	2.41906e-08
AT3G59900	2.08743	2.25789e-11	1.44577	1.33543e-13
AT5G61290	3.80328	2.99371e-24	1.45409	6.66627e-08
AT2G28500	2.04087	3.36957e-08	1.32975	3.1661e-06
AT2G25470	1.81288	0.000388663	1.09324	0.00405074
AT4G13790	3.52153	0.000306766	2.00489	0.00180224
AT4G22280	1.10594	0.00603788	1.0858	0.00278089
AT5G26270	1.39878	4.97571e-19	1.69664	1.90755e-30
AT4G35350	3.72114	3.81473e-63	1.00363	1.5508e-11
AT4G37770	1.52774	0.00553505	2.58476	5.81773e-06
AT5G03170	2.6175	4.82636e-44	1.0007	7.08644e-10
AT1G59860	1.38529	0.000768341	2.05661	5.92461e-08
AT1G34520	2.38816	0.000197666	1.69371	0.00176252
AT2G39620	1.94035	0.00500351	1.97551	0.00159515
AT1G19373	1.19064	0.00219692	1.71316	1.54975e-05
AT1G06080	3.52882	1.08654e-15	1.51472	1.49676e-07
AT3G01710	3.73919	3.77514e-05	1.30243	0.00862843
AT4G10250	2.33121	0.000645288	3.43287	1.44046e-07
AT5G08600	2.20973	9.97127e-05	2.02779	7.47428e-05
AT3G08595	2.99102	4.10472e-05	1.78079	0.00176927
AT3G23510	1.06857	5.69849e-14	1.23135	5.54921e-19
AT2G42610	4.73905	3.19895e-26	1.00814	1.2442e-05
AT5G39790	1.44755	7.48342e-07	1.23492	9.48418e-07
AT2G40670	2.30924	8.66171e-21	1.0711	4.31012e-06
AT4G19050	3.2275	0.000220269	1.51336	0.00317728
AT4G23170	1.18638	0.00815807	1.44316	0.00105509
AT1G71930	3.30958	5.7546e-07	1.20799	0.00830849
AT4G08160	3.45331	1.41642e-40	1.77902	8.91171e-19
AT1G44130	1.43283	0.00222518	3.83446	1.45926e-08
AT4G12410	1.01687	0.00713575	1.78935	2.38777e-06
AT5G36270	6.74184	7.5292e-07	1.60106	0.00676018
AT3G02832	1.17254	2.801e-05	1.33198	3.11587e-08
AT1G75060	1.8052	1.02606e-05	1.11778	0.000276571
AT1G30190	6.07842	2.37753e-05	3.53064	0.000388898
AT1G13635	3.31131	8.5187e-19	1.52758	1.34684e-08
AT1G19180	1.70297	4.73689e-09	1.51403	8.71808e-12
AT4G39530	1.26729	0.000158794	1.00936	0.000929311
AT1G30100	5.10869	3.58119e-07	1.62363	0.0022762
AT1G68725	4.87297	3.28561e-12	1.70549	8.05515e-06
AT5G23840	2.62612	1.07698e-24	1.00895	1.04165e-06
AT3G41768	3.52172	1.87907e-09	2.45851	3.43841e-06
AT2G17442	2.19508	0.000393333	1.61731	0.00196929
AT5G49330	5.28081	0.000145007	1.7968	0.00905995
AT5G53830	1.46901	7.02208e-14	1.54354	4.97156e-13
AT1G17380	3.01286	3.34506e-06	3.08342	3.16494e-10
AT5G64710	1.6154	0.000126487	1.35334	0.000260555
AT2G44840	1.81896	3.93962e-05	3.44131	6.0243e-15
AT2G07672	1.75037	4.28278e-07	1.01391	0.000286706
AT5G50335	3.25239	1.96699e-12	1.56571	1.75111e-05
AT3G62455	1.70013	0.00632643	1.85273	0.000603614
AT2G39220	2.12997	5.32395e-10	1.27693	9.2435e-07
AT5G22500	1.06947	2.81009e-05	2.57293	2.16792e-39
AT1G20510	2.1283	7.92867e-10	1.68185	9.33029e-09
AT2G07664	1.83517	7.8286e-08	1.10059	0.000100762
AT2G39230	2.1226	2.15841e-05	1.44848	0.000461039
AT5G49110	1.10293	0.00164084	1.34265	8.96055e-05
AT2G22810	2.31081	3.87214e-05	3.2168	6.31074e-09
AT3G17690	2.36593	1.00824e-05	2.19613	6.98507e-06
AT2G03090	4.71229	1.32273e-15	1.1694	0.000612975
AT1G13800	2.27517	3.58167e-05	1.43538	0.000720202
AT5G09505	2.94392	8.74067e-08	1.34537	0.00241458
AT1G06267	1.20254	0.00120412	1.23699	0.0015733
AT5G54720	1.59937	7.17224e-05	1.5374	8.48342e-06
AT1G08430	7.23177	1.81746e-18	1.98388	1.59108e-12
AT5G09515	2.89787	2.2839e-07	1.3001	0.00398502
[truncated: 45 more rows]

## Sheet: Sensor2-induced PIF-independent
Gene ID	hmr-5pifq_27S vs hmr-5pifq_21S log2FC	hmr-5pifq_27S vs hmr-5pifq_21S p value
[truncated: 916 more rows]

[truncated: 1 more sheets: Dual-sensor induced PIF depend]
